# Supplementary material for: Immunomodulatory Effects of Colistin on Macrophages in Rats by Activating the p38/MAPK Pathway
Source: Front Pharmacol. 2019 Jun 26;10:729. doi: 10.3389/fphar.2019.00729 (PMC6606943; doi:10.3389/fphar.2019.00729)
Supplement: Supplementary file 1 [file Table_1.xlsx]

## Sheet: Sheet1
Table S1 Target genes predicted by miRanda databases
miRNA	style	gene_symbol	align_score	energy	miRNA_start	miRNA_end	gene_start	gene_end	miRNA_align	alignment	gene_align
rno-miR-297	up_x000D_	LOC102555622	197	-37.73	2	21	757	779	3' guACGUAUGUACGUGUGUAUGUa 5'	|||||:||||||:|||||||	5' caTGCATGCATGCATACATACAt 3'
rno-miR-297	up_x000D_	Rpgrip1l	193	-33.67	2	21	801	823	3' guACGUAUGUACGUGUGUAUGUa 5'	| |||:||||||||||||||	5' caTACATGCATGCACACATACAt 3'
rno-miR-297	up_x000D_	LOC501033	193	-33.38	2	21	1717	1739	3' guACGUAUGUACGUGUGUAUGUa 5'	|||||:|||||| |||||||	5' caTGCATGCATGCAAACATACAt 3'
rno-miR-297	up_x000D_	Rpgrip1l	193	-32.19	2	21	764	786	3' guACGUAUGUACGUGUGUAUGUa 5'	||||||||| ||:|||||||	5' caTGCATACATACATACATACAt 3'
rno-miR-297	up_x000D_	Kmo	193	-29.62	2	21	1854	1876	3' guACGUAUGUACGUGUGUAUGUa 5'	|||| |:|||||||||||||	5' tgTGCACATATGCACACATACAc 3'
rno-miR-324-3p	down_x000D_	Rap1gap2	192	-44.16	2	20	3549	3570	3' ggUCGUCGUGGACCCCGUCACc 5'	||||||| |||||||||||	5' tgAGCAGCAGCTGGGGCAGTGg 3'
rno-miR-324-3p	down_x000D_	Rap1gap2	192	-44.16	2	20	1743	1764	3' ggUCGUCGUGGACCCCGUCACc 5'	||||||| |||||||||||	5' tgAGCAGCAGCTGGGGCAGTGg 3'
rno-miR-297	up_x000D_	Bnip2	192	-29.78	2	21	2044	2068	3' guACGUA--UGUACGUGUGUAUGUa 5'	||||| |||||||||||||||	5' tcTGCATACACATGCACACATACAc 3'
rno-miR-297	up_x000D_	Trip11	189	-30.86	2	21	1106	1128	3' guACGUAUGUACGUGUGUAUGUa 5'	|||| | |||||||||||||	5' caTGCACAAATGCACACATACAt 3'
rno-miR-297	up_x000D_	Klk7	189	-30.58	2	21	778	800	3' guACGUAUGUACGUGUGUAUGUa 5'	||::||| ||||||||||||	5' caTGTGTACCTGCACACATACAt 3'
rno-miR-297	up_x000D_	Ell2	189	-30.53	2	21	552	574	3' guACGUAUGUACGUGUGUAUGUa 5'	|||| |:|||||:|||||||	5' taTGCACATATGCATACATACAt 3'
rno-miR-297	up_x000D_	LOC501033	189	-28.13	2	21	1737	1759	3' guACGUAUGUACGUGUGUAUGUa 5'	| ||||||| ||||||||||	5' caTACATACATACACACATACAt 3'
rno-miR-297	up_x000D_	E2f8	189	-27.31	2	21	144	166	3' guACGUAUGUACGUGUGUAUGUa 5'	| || |||||||||||||||	5' ctTACACACATGCACACATACAc 3'
rno-miR-297	up_x000D_	Tsc22d3	189	-27.3	2	21	681	703	3' guACGUAUGUACGUGUGUAUGUa 5'	||:|||||| :|||||||||	5' gaTGTATACATATACACATACAc 3'
rno-miR-297	up_x000D_	Ythdf3	189	-27.18	2	21	2409	2431	3' guACGUAUGUACGUGUGUAUGUa 5'	||:|||||| ||:|||||||	5' gcTGTATACATACATACATACAt 3'
rno-miR-297	up_x000D_	RGD1310335	189	-26.28	2	21	2630	2652	3' guACGUAUGUACGUGUGUAUGUa 5'	| ||||||| ||||||||||	5' caTACATACATACACACATACAc 3'
rno-miR-297	up_x000D_	Msrb3	189	-26.28	2	21	2029	2051	3' guACGUAUGUACGUGUGUAUGUa 5'	| ||||||| ||||||||||	5' caTACATACATACACACATACAc 3'
rno-miR-297	up_x000D_	Msrb3	189	-26.28	2	21	2069	2091	3' guACGUAUGUACGUGUGUAUGUa 5'	| ||||||| ||||||||||	5' caTACATACATACACACATACAc 3'
rno-miR-297	up_x000D_	Nmnat1	189	-26.28	2	21	584	606	3' guACGUAUGUACGUGUGUAUGUa 5'	| ||||||| ||||||||||	5' caTACATACATACACACATACAc 3'
rno-miR-297	up_x000D_	Dock10	188	-34.21	2	21	926	950	3' guACGUAUGUACGU--GUGUAUGUa 5'	|||||:|||||| ||||||||	5' caTGCATGCATGCATGCACATACAt 3'
rno-miR-297	up_x000D_	LOC103693583	188	-29.85	2	21	246	270	3' guACGUAUGUA--CGUGUGUAUGUa 5'	|||||:||| |||||||||||	5' tgTGCATGCATCCGCACACATACAc 3'
rno-miR-181c-5p	down_x000D_	Amot	188	-29.3	2	20	981	1002	3' ugAGUGGCUGUCCAACUUACAa 5'	|::|:||||||||||||||	5' ctTTGCTGACAGGTTGAATGTg 3'
rno-miR-378a-5p	down_x000D_	Mtfr1	187	-42.44	2	20	837	859	3' ugUGUCCU-GGACCUCAGUCCUc 5'	:||||| |||||||||||||	5' ggGCAGGATCCTGGAGTCAGGAg 3'
rno-miR-324-5p	up_x000D_	Trim29	187	-35.71	2	21	454	475	3' ugUGGUUACGGGAUCCCCUACGc 5'	||| |||||:||||||||||	5' tgACC-ATGCCTTAGGGGATGCt 3'
rno-miR-106b-5p	up_x000D_	Plekhm1	187	-31.88	2	19	666	686	3' uaGACGUGACAGUCGUGAAAu 5'	| ||||||||||||||||	5' acCAGCACTGTCAGCACTTTg 3'
rno-miR-106b-5p	up_x000D_	Bend4	187	-31.76	2	19	3025	3045	3' uaGACGUGACAGUCGUGAAAu 5'	|||| |||||||||||||	5' atCTGCTCTGTCAGCACTTTc 3'
rno-miR-297	up_x000D_	Kcnj6	187	-29.16	2	19	13353	13375	3' guacGUAUGUACGUGUGUAUGUa 5'	|| |||||||||||||||	5' cacaCAGACATGCACACATACAt 3'
rno-miR-297	up_x000D_	Mixl1	187	-25.78	2	19	1594	1616	3' guacGUAUGUACGUGUGUAUGUa 5'	||||||| ||||||||||	5' cccaCATACATACACACATACAa 3'
rno-miR-297	up_x000D_	Trim33	187	-25.7	2	19	3601	3623	3' guacGUAUGUACGUGUGUAUGUa 5'	|||||||||| |||||||	5' ctcaCATACATGCAAACATACAg 3'
rno-miR-326-3p	down_x000D_	Midn	186	-40.62	2	18	914	934	3' ugaCCUCCUUCCCGGGUCUCc 5'	||||||:||||||||||	5' gtaGGAGGAGGGGCCCAGAGa 3'
rno-miR-378a-5p	down_x000D_	Als2cl	185	-39.83	2	17	1660	1681	3' uguguCCUGGACCUCAGUCCUc 5'	||||||||||||||||	5' aaggtGGACCTGGAGTCAGGAg 3'
rno-miR-297	up_x000D_	Adamts12	185	-30.54	2	21	1139	1161	3' guACGUAUGUACGUGUGUAUGUa 5'	|||||:|:| :|||||||||	5' cgTGCATGCGTATACACATACAc 3'
rno-miR-297	up_x000D_	Ezh1	185	-27.74	2	21	1334	1356	3' guACGUAUGUACGUGUGUAUGUa 5'	|||||:| ||::||||||||	5' caTGCATGCTTGTGCACATACAc 3'
rno-miR-297	up_x000D_	Rpgrip1l	185	-27.28	2	21	817	839	3' guACGUAUGUACGUGUGUAUGUa 5'	| ||||| ||||:|||||||	5' caTACATACTTGCATACATACAt 3'
rno-miR-297	up_x000D_	Ccna1	185	-26.71	2	17	1383	1405	3' guacguAUGUACGUGUGUAUGUa 5'	||||||||||||||||	5' tgttttTACATGCACACATACAc 3'
rno-miR-297	up_x000D_	Ccna1	185	-26.71	2	17	1309	1331	3' guacguAUGUACGUGUGUAUGUa 5'	||||||||||||||||	5' tgttttTACATGCACACATACAc 3'
rno-miR-297	up_x000D_	Lrrn4cl	185	-26.15	2	21	691	713	3' guACGUAUGUACGUGUGUAUGUa 5'	| ||||||| ||:|||||||	5' cgTACATACATACATACATACAt 3'
rno-miR-297	up_x000D_	Mrgpre	185	-26.15	2	21	640	662	3' guACGUAUGUACGUGUGUAUGUa 5'	| ||||||| ||:|||||||	5' cgTACATACATACATACATACAt 3'
rno-miR-297	up_x000D_	RGD1564788	185	-26.14	2	21	3551	3573	3' guACGUAUGUACGUGUGUAUGUa 5'	| ||||||| ||:|||||||	5' caTACATACATACATACATACAt 3'
rno-miR-297	up_x000D_	RGD1564788	185	-26.14	2	21	3567	3589	3' guACGUAUGUACGUGUGUAUGUa 5'	| ||||||| ||:|||||||	5' caTACATACATACATACATACAt 3'
rno-miR-297	up_x000D_	RGD1310335	185	-26.14	2	21	2610	2632	3' guACGUAUGUACGUGUGUAUGUa 5'	| ||||||| ||:|||||||	5' caTACATACATACATACATACAt 3'
rno-miR-297	up_x000D_	Olig2	185	-26.14	2	21	1060	1082	3' guACGUAUGUACGUGUGUAUGUa 5'	| ||||||| ||:|||||||	5' caTACATACATACATACATACAt 3'
rno-miR-297	up_x000D_	Olig2	185	-26.14	2	21	1076	1098	3' guACGUAUGUACGUGUGUAUGUa 5'	| ||||||| ||:|||||||	5' caTACATACATACATACATACAt 3'
rno-miR-297	up_x000D_	Mipol1	185	-26.14	2	21	22	44	3' guACGUAUGUACGUGUGUAUGUa 5'	| ||||||| ||:|||||||	5' caTACATACATACATACATACAt 3'
rno-miR-297	up_x000D_	Mipol1	185	-26.14	2	21	38	60	3' guACGUAUGUACGUGUGUAUGUa 5'	| ||||||| ||:|||||||	5' caTACATACATACATACATACAt 3'
rno-miR-297	up_x000D_	Itgb1bp1	185	-26.14	2	21	371	393	3' guACGUAUGUACGUGUGUAUGUa 5'	| ||||||| ||:|||||||	5' caTACATACATACATACATACAt 3'
rno-miR-297	up_x000D_	Cd59	185	-26.14	2	21	982	1004	3' guACGUAUGUACGUGUGUAUGUa 5'	| ||||||| ||:|||||||	5' caTACATACATACATACATACAt 3'
rno-miR-297	up_x000D_	Ythdf3	185	-26.14	2	21	2425	2447	3' guACGUAUGUACGUGUGUAUGUa 5'	| ||||||| ||:|||||||	5' caTACATACATACATACATACAt 3'
rno-miR-297	up_x000D_	Ell2	185	-26.14	2	21	592	614	3' guACGUAUGUACGUGUGUAUGUa 5'	| ||||||| ||:|||||||	5' caTACATACATACATACATACAt 3'
rno-miR-297	up_x000D_	Ell2	185	-26.14	2	21	608	630	3' guACGUAUGUACGUGUGUAUGUa 5'	| ||||||| ||:|||||||	5' caTACATACATACATACATACAt 3'
rno-miR-297	up_x000D_	Lrrn4cl	185	-26.14	2	21	707	729	3' guACGUAUGUACGUGUGUAUGUa 5'	| ||||||| ||:|||||||	5' caTACATACATACATACATACAt 3'
rno-miR-297	up_x000D_	Mrgpre	185	-26.14	2	21	656	678	3' guACGUAUGUACGUGUGUAUGUa 5'	| ||||||| ||:|||||||	5' caTACATACATACATACATACAt 3'
rno-miR-297	up_x000D_	LOC100912282	185	-25.66	2	21	299	321	3' guACGUAUGUACGUGUGUAUGUa 5'	||:||||| ||||||||||	5' tgTGTATACACACACACATACAc 3'
rno-miR-297	up_x000D_	Calcoco1	185	-25.66	2	21	299	321	3' guACGUAUGUACGUGUGUAUGUa 5'	||:||||| ||||||||||	5' tgTGTATACACACACACATACAc 3'
rno-miR-297	up_x000D_	RGD1310335	185	-25.5	2	21	2594	2616	3' guACGUAUGUACGUGUGUAUGUa 5'	| ||||||| ||:|||||||	5' taTACATACATACATACATACAt 3'
rno-miR-297	up_x000D_	Dusp7	185	-25.5	2	21	1734	1756	3' guACGUAUGUACGUGUGUAUGUa 5'	| ||||||| ||:|||||||	5' ccTACATACATACATACATACAt 3'
rno-miR-297	up_x000D_	Itgb1bp1	185	-25.5	2	21	355	377	3' guACGUAUGUACGUGUGUAUGUa 5'	| ||||||| ||:|||||||	5' tgTACATACATACATACATACAt 3'
rno-miR-297	up_x000D_	Cd59	185	-25.5	2	21	966	988	3' guACGUAUGUACGUGUGUAUGUa 5'	| ||||||| ||:|||||||	5' taTACATACATACATACATACAt 3'
rno-miR-297	up_x000D_	LOC100911379	185	-25.5	2	21	996	1018	3' guACGUAUGUACGUGUGUAUGUa 5'	| ||||||| ||:|||||||	5' aaTACATACATACATACATACAt 3'
rno-miR-297	up_x000D_	Ell2	185	-25.5	2	21	576	598	3' guACGUAUGUACGUGUGUAUGUa 5'	| ||||:|| ||||||||||	5' taTACATATATACACACATACAt 3'
rno-miR-297	up_x000D_	LOC100363228	185	-25.5	2	21	996	1018	3' guACGUAUGUACGUGUGUAUGUa 5'	| ||||||| ||:|||||||	5' aaTACATACATACATACATACAt 3'
rno-miR-297	up_x000D_	Usp25	185	-25.42	2	21	800	822	3' guACGUAUGUACGUGUGUAUGUa 5'	|||| |:|| ||||||||||	5' tgTGCACATATACACACATACAt 3'
rno-miR-297	up_x000D_	LOC102548151	185	-24.34	2	21	598	620	3' guACGUAUGUACGUGUGUAUGUa 5'	| ||||||| :|||||||||	5' taTACATACATATACACATACAc 3'
rno-miR-297	up_x000D_	LOC102554622	185	-23.65	2	21	3816	3838	3' guACGUAUGUACGUGUGUAUGUa 5'	| ||||||| ||:|||||||	5' taTACATACATACATACATACAc 3'
rno-miR-297	up_x000D_	Arhgap35	185	-23.65	2	21	867	889	3' guACGUAUGUACGUGUGUAUGUa 5'	| ||||||| ||:|||||||	5' acTACATACATACATACATACAc 3'
rno-miR-297	up_x000D_	Atm	185	-23.26	2	21	1081	1103	3' guACGUAUGUACGUGUGUAUGUa 5'	| :|||||| ||||||||||	5' gaTATATACATACACACATACAc 3'
rno-miR-3562	up_x000D_	Nat8l	184	-37.94	2	20	445	466	3' agGGUAGGUCGGUGACGGGGUu 5'	|:: |||||||||||||||	5' ggCTGGCCAGCCACTGCCCCAt 3'
rno-miR-194-5p	up_x000D_	LOC100362814	184	-37.22	2	20	5403	5424	3' agGUGUACCUCAACGACAAUGu 5'	||||||||||||||||||:	5' ccCACATGGAGTTGCTGTTATc 3'
rno-miR-324-5p	up_x000D_	Itpr3	184	-36.57	2	20	201	223	3' uguGGUUACGGGAUCCCCUACGc 5'	::|:||||:||||||||||	5' accTTAGTGCCTTAGGGGATGCc 3'
rno-miR-297	up_x000D_	Scn9a	184	-33.58	2	20	359	381	3' guaCGUAUGUACGUGUGUAUGUa 5'	||||||||||||||||:||	5' cagGCATACATGCACACATGCAc 3'
rno-miR-297	up_x000D_	Mipol1	184	-26.18	2	21	3686	3710	3' guACGUAUGUA--CGUGUGUAUGUa 5'	||||||||| ||||||||||	5' atTGCATACATAACCACACATACAc 3'
rno-miR-297	up_x000D_	Baz2b	184	-25.38	2	20	146	168	3' guaCGUAUGUACGUGUGUAUGUa 5'	|::||||||::||||||||	5' cacGTGTACATGTGCACATACAc 3'
rno-miR-881-3p	up_x000D_	Prg4	184	-24.86	2	20	159	180	3' gaUAAGUCUUUACGGUGUCAAu 5'	||||| ||:||:|||||||	5' ttATTCACAAGTGTCACAGTTc 3'
rno-miR-297	up_x000D_	Igsf11	184	-24.18	2	20	662	684	3' guaCGUAUGUACGUGUGUAUGUa 5'	||| ||| |||||||||||	5' cacGCACACACGCACACATACAc 3'
rno-miR-328a-3p	down_x000D_	Ecel1	183	-42.83	2	20	3643	3667	3' ugCCUUC---CCGUCUCUCCCGGUc 5'	||||| ||||||||||||||	5' caGGAAGGCAGGCAGAGAGGGCCAg 3'
rno-miR-128-3p	down_x000D_	Nrp2	183	-31.83	2	19	583	603	3' uuUCUCUGGCCAAGUGACACu 5'	||||||:| |||||||||	5' agAGAGACTGATTCACTGTGg 3'
rno-miR-297	up_x000D_	LOC103691199	183	-31.53	2	21	1852	1877	3' guACGUA--UGUA-CGUGUGUAUGUa 5'	||||| |||| |||||||||||	5' caTGCATGCACATGGCACACATACAc 3'
rno-miR-297	up_x000D_	E2f8	183	-27.17	2	19	182	204	3' guacGUAUGUACGUGUGUAUGUa 5'	|| |||||||:|||||||	5' cacaCACACATGCATACATACAt 3'
rno-miR-7a-1-3p	up_x000D_	Lmbrd2	182	-30.16	2	18	228	249	3' uaccGUCUGACACUAAACAACa 5'	|||:|||||:|||||||	5' gtacCAGGCTGTGGTTTGTTGt 3'
rno-miR-297	up_x000D_	Trim33	182	-27.91	2	20	3641	3665	3' guaCGUAUGUAC-GU-GUGUAUGUa 5'	||||||||| || ||||||||	5' ctgGCATACATGCCATCACATACAa 3'
rno-miR-7a-1-3p	up_x000D_	Gsk3b	182	-25.43	2	18	527	548	3' uaccGUCUGACACUAAACAACa 5'	||||||||| |||||||	5' tgttCAGACTGTGTTTTGTTGa 3'
rno-miR-297	up_x000D_	LOC100911379	182	-23.55	2	18	952	974	3' guacgUAUGUACGUGUGUAUGUa 5'	|||||| ||||||||||	5' aaataATACATACACACATACAt 3'
rno-miR-297	up_x000D_	LOC100363228	182	-23.55	2	18	952	974	3' guacgUAUGUACGUGUGUAUGUa 5'	|||||| ||||||||||	5' aaataATACATACACACATACAt 3'
rno-miR-150-3p	down_x000D_	Rgs8	181	-38	2	17	3570	3588	3' agGGGGUCCGGACAUGGUc 5'	|:||||||||||||||	5' tcCTCCAGGCCTGTACCAt 3'
rno-miR-326-5p	down_x000D_	Esrra	181	-36.78	2	17	417	436	3' aagUGUUUCCGGGACGGGGg 5'	:|||||||||||||||	5' aaaGCAAAGGCCCTGCCCCt 3'
rno-miR-297	up_x000D_	Cpsf6	181	-36.4	2	21	5040	5062	3' guACGUAUGUACGUGUGUAUGUa 5'	|||||:||||||:||||||:	5' taTGCATGCATGCATACATACGt 3'
rno-miR-297	up_x000D_	Fhod1	181	-27.1	2	21	133	155	3' guACGUAUGUACGUGUGUAUGUa 5'	||::|:::||:|||||||||	5' tgTGTGTGTGTGTACACATACAt 3'
rno-miR-664-2-5p	down_x000D_	RGD1564319	181	-26.78	2	17	676	696	3' gguuAGUAAAAGGGGUCGGUc 5'	||||||||:|||||||	5' ctgtTCATTTTCTCCAGCCAt 3'
rno-miR-297	up_x000D_	Psme3	181	-26.3	2	21	1074	1096	3' guACGUAUGUACGUGUGUAUGUa 5'	||::|:::||:|||||||||	5' taTGTGTGTGTGTACACATACAc 3'
rno-miR-181d-5p	down_x000D_	Stat1	181	-26.22	2	21	974	996	3' ugGGUGGCUGUUGUUACUUACAa 5'	|:||:| :|:||||||||||	5' aaCTACTGTTAGCAATGAATGTg 3'
rno-miR-297	up_x000D_	RGD1305298	181	-25.77	2	21	276	298	3' guACGUAUGUACGUGUGUAUGUa 5'	||::||:: |||||||||||	5' cgTGTGTATGAGCACACATACAc 3'
rno-miR-297	up_x000D_	LOC103690170	181	-25.77	2	21	276	298	3' guACGUAUGUACGUGUGUAUGUa 5'	||::||:: |||||||||||	5' cgTGTGTATGAGCACACATACAc 3'
rno-miR-181d-5p	down_x000D_	Ksr1	181	-24.87	2	21	2649	2671	3' ugGGUGGCUGUUGUUACUUACAa 5'	||||:| :|| |||||||||	5' tgCCACTGCTAAGAATGAATGTa 3'
rno-miR-181d-5p	down_x000D_	LOC102552548	181	-24.87	2	21	2649	2671	3' ugGGUGGCUGUUGUUACUUACAa 5'	||||:| :|| |||||||||	5' tgCCACTGCTAAGAATGAATGTa 3'
rno-miR-297	up_x000D_	Mrvi1	181	-24.87	2	21	1316	1338	3' guACGUAUGUACGUGUGUAUGUa 5'	||||||:: ||||||||||	5' taTGCATATGCACACACATACAa 3'
rno-miR-297	up_x000D_	LOC100911379	181	-24.84	2	21	972	994	3' guACGUAUGUACGUGUGUAUGUa 5'	| ||||||| :|:|||||||	5' caTACATACATATATACATACAt 3'
rno-miR-297	up_x000D_	LOC100363228	181	-24.84	2	21	972	994	3' guACGUAUGUACGUGUGUAUGUa 5'	| ||||||| :|:|||||||	5' caTACATACATATATACATACAt 3'
rno-miR-297	up_x000D_	Creb1	181	-24.81	2	21	2729	2751	3' guACGUAUGUACGUGUGUAUGUa 5'	||::||||| :|:|||||||	5' taTGTGTACATATATACATACAt 3'
rno-miR-297	up_x000D_	Fech	181	-24.15	2	21	1313	1335	3' guACGUAUGUACGUGUGUAUGUa 5'	| ||||:|| ||:|||||||	5' caTACATATATACATACATACAt 3'
rno-miR-297	up_x000D_	Nmnat1	181	-23.93	2	21	560	582	3' guACGUAUGUACGUGUGUAUGUa 5'	| |||||| ||||||||||	5' caTACATACACACACACATACAc 3'
rno-miR-297	up_x000D_	Ecel1	181	-23.61	2	21	2920	2942	3' guACGUAUGUACGUGUGUAUGUa 5'	| ||||::||:|:|||||||	5' caTACATATGTGTATACATACAc 3'
rno-miR-297	up_x000D_	RGD1561931	181	-23.12	2	21	497	519	3' guACGUAUGUACGUGUGUAUGUa 5'	| :|||:|| ||||||||||	5' aaTATATATATACACACATACAt 3'
rno-miR-297	up_x000D_	Fech	181	-22.99	2	21	1343	1365	3' guACGUAUGUACGUGUGUAUGUa 5'	| ||||:|| :|||||||||	5' caTACATATATATACACATACAc 3'
rno-miR-297	up_x000D_	Lpgat1	181	-22	2	21	1861	1883	3' guACGUAUGUACGUGUGUAUGUa 5'	| :|||||| ||:|||||||	5' taTATATACATACATACATACAg 3'
rno-miR-297	up_x000D_	RGD1310335	181	-21.9	2	21	2646	2668	3' guACGUAUGUACGUGUGUAUGUa 5'	| || |||| ||||||||||	5' caTACACACATACACACATACAc 3'
rno-miR-297	up_x000D_	Msrb3	181	-21.26	2	21	2165	2187	3' guACGUAUGUACGUGUGUAUGUa 5'	| || |||| ||||||||||	5' taTACACACATACACACATACAc 3'
rno-miR-3562	up_x000D_	Fibcd1	180	-39.41	2	16	1760	1781	3' aggguaGGUCGGUGACGGGGUu 5'	|||||||||||||||	5' ttcagcCCAGCCACTGCCCCAg 3'
rno-miR-93-3p	down_x000D_	Kcnq2	180	-35.56	2	21	1484	1507	3' agCCCUUCACGAU-CGAGUCGUCa 5'	|||::| |||| |||||||||	5' gtGGGGGGAGCTATGCTCAGCAGg 3'
rno-miR-324-3p	down_x000D_	Ttc23	180	-34.19	2	20	337	358	3' ggUCGUCGUGGACCCCGUCACc 5'	||| ||:|||||||||||	5' agAGCCACATCTGGGGCAGTGa 3'
rno-miR-23a-5p	down_x000D_	Saa4	180	-32.2	2	20	471	492	3' uuUAGGGUAGGGGUCCUUGGGg 5'	||||:| ||::||||||||	5' tcATCCTAACCTTAGGAACCCt 3'
rno-miR-328a-3p	down_x000D_	Cbfa2t3	180	-32.07	2	20	2717	2738	3' ugCCUUCCCGUCUCUCCCGGUc 5'	|||||| |: |||||||||	5' gaGGAAGGTCGCAGAGGGCCAc 3'
rno-miR-297	up_x000D_	Atp2b3	180	-31.73	2	21	400	424	3' guACGUAUGUACGU--GUGUAUGUa 5'	| |||:|||||| ||||||||	5' caTACATGCATGCATGCACATACAt 3'
rno-miR-297	up_x000D_	Atp2b3	180	-31.73	2	21	105	129	3' guACGUAUGUACGU--GUGUAUGUa 5'	| |||:|||||| ||||||||	5' caTACATGCATGCATGCACATACAt 3'
rno-miR-181d-5p	down_x000D_	Il36rn	180	-31.01	2	21	2028	2051	3' ugGGUGGCUGUUGUU-ACUUACAa 5'	|||: |||||||: |||||||	5' acCCATGGACAACAGCTGAATGTa 3'
rno-miR-378a-5p	down_x000D_	Bdkrb2	180	-27.69	2	20	1898	1919	3' ugUGUCCUGGACCUCAGUCCUc 5'	|:|||||| | ||||||||	5' aaATAGGACCAGCAGTCAGGAa 3'
rno-miR-297	up_x000D_	RGD1562608	180	-26.71	2	21	1461	1485	3' guACG--UAUGUACGUGUGUAUGUa 5'	||| |||||| ||:|||||||	5' caTGCATATACATACATACATACAc 3'
rno-miR-297	up_x000D_	Nbeal1	180	-25.83	2	21	1207	1231	3' guACGUAUGUAC--GUGUGUAUGUa 5'	||:||::||| ||||||||||	5' tgTGTATGTATGTACACACATACAc 3'
rno-miR-297	up_x000D_	Tmem45b	180	-25.73	2	21	1373	1396	3' guACGUAUGUAC-GUGUGUAUGUa 5'	|||| ||||| ::||||||||	5' ggTGCAAACATGATGCACATACAt 3'
rno-miR-7a-1-3p	up_x000D_	Mecom	180	-23.7	2	20	807	828	3' uaCCGUCUGACACUAAACAACa 5'	|||| ||| ||:|||||||	5' ttGGCAAACTATGGTTTGTTGa 3'
rno-miR-297	up_x000D_	Pbx1	180	-22.2	2	21	917	940	3' guACGUAUGUACGUG-UGUAUGUa 5'	|||| |||| ||| |||||||	5' tgTGCACACATACACAACATACAg 3'
rno-miR-297	up_x000D_	Pnma2	180	-22	2	21	626	649	3' guACGUAUGUACG-UGUGUAUGUa 5'	|||| |||||: :||||||||	5' acTGCACACATGTGGCACATACAc 3'
rno-miR-3562	up_x000D_	Nckipsd	179	-42.06	2	20	845	868	3' agGGUAG--GUCGGUGACGGGGUu 5'	||| | ||||||||||||||	5' gcCCAGCCGCAGCCACTGCCCCAg 3'
rno-miR-3562	up_x000D_	Hoxa10	179	-38.44	2	19	54	75	3' aggGUAGGUCGGUGACGGGGUu 5'	| ||||||| ||||||||	5' ctgCCTCCAGCCTCTGCCCCAg 3'
rno-miR-3562	up_x000D_	LOC100912608	179	-38.44	2	19	54	75	3' aggGUAGGUCGGUGACGGGGUu 5'	| ||||||| ||||||||	5' ctgCCTCCAGCCTCTGCCCCAg 3'
rno-miR-3562	up_x000D_	Ccdc97	179	-37.33	2	20	345	367	3' agGGUAGGU-CGGUGACGGGGUu 5'	|| |:|| ||||||||||||	5' ctCCCTTCATGCCACTGCCCCAc 3'
rno-miR-324-3p	down_x000D_	Ube2o	179	-36.96	2	20	202	224	3' ggUCGUC-GUGGACCCCGUCACc 5'	:|||| |||||| |||||||	5' gaGGCAGACACCTGAGGCAGTGg 3'
rno-miR-378a-5p	down_x000D_	Mbd1	179	-33.45	2	19	1554	1575	3' uguGUCCUGGACCUCAGUCCUc 5'	|||||| ||||||||||	5' attCAGGACGGGGAGTCAGGAa 3'
rno-miR-93-3p	down_x000D_	Cd40	179	-31.82	2	19	439	461	3' agccCUUCACGAUCGAGUCGUCa 5'	|:|| |||:|||||||||	5' ggctGGAGAGCTGGCTCAGCAGt 3'
rno-miR-328a-3p	down_x000D_	Dpagt1	179	-31.79	2	20	387	410	3' ugCCUUCCCGUCUC--UCCCGGUc 5'	||||| |||||| |||||||	5' taGGAAGAGCAGAGGCAGGGCCAt 3'
rno-miR-378a-5p	down_x000D_	Gpr165	179	-30.26	2	20	468	490	3' ugUG-UCCUGGACCUCAGUCCUc 5'	|| || |:||||||||||||	5' ggACAAGTATCTGGAGTCAGGAa 3'
rno-miR-297	up_x000D_	Cplx2	179	-30.05	2	21	3016	3042	3' guACG--UAUGUAC--GUGUGUAUGUa 5'	||| ||||||| ||||||||||	5' caTGCATATACATGCACACACATACAt 3'
rno-miR-328a-3p	down_x000D_	LOC102550306	179	-30.04	2	19	59	80	3' ugcCUUCCCGUCUCUCCCGGUc 5'	|| ||||||| |||||||	5' taaGATGGGCAGACAGGGCCAc 3'
rno-miR-93-3p	down_x000D_	Sfrp5	179	-29.83	2	19	501	523	3' agccCUUCACGAUCGAGUCGUCa 5'	|:||||| :|||||||||	5' gactGGAGTGCAGGCTCAGCAGc 3'
rno-miR-324-5p	up_x000D_	Zfp518b	179	-29.43	2	19	864	886	3' ugugGUUACGGGAUCCCCUACGc 5'	||| |||| |||||||||	5' catgCAAAGCCCCAGGGGATGCc 3'
rno-miR-106b-5p	up_x000D_	Trim14	179	-27.03	2	19	406	426	3' uaGACGUGACAGUCGUGAAAu 5'	| |||||| |||||||||	5' aaCAGCACTGGCAGCACTTTa 3'
rno-miR-106b-5p	up_x000D_	Slc19a2	179	-26.14	2	19	1697	1717	3' uaGACGUGACAGUCGUGAAAu 5'	|||:|||||: |||||||	5' tgCTGTACTGTTTGCACTTTt 3'
rno-miR-181d-5p	down_x000D_	Recql	179	-24.9	2	19	96	118	3' ugggUGGCUGUUGUUACUUACAa 5'	::|||||::|||||||||	5' gtaaGTCGACAGTAATGAATGTa 3'
rno-miR-181d-5p	down_x000D_	Recql	179	-24.9	2	19	378	400	3' ugggUGGCUGUUGUUACUUACAa 5'	::|||||::|||||||||	5' gtaaGTCGACAGTAATGAATGTa 3'
rno-miR-297	up_x000D_	Ecel1	179	-23.81	2	19	3008	3030	3' guacGUAUGUACGUGUGUAUGUa 5'	:|||||| :|||||||||	5' taaaTATACATATACACATACAt 3'
rno-miR-297	up_x000D_	Ctnna3	179	-23.39	2	19	4260	4282	3' guacGUAUGUACGUGUGUAUGUa 5'	|| |:|||:|||||||||	5' caaaCACATATGTACACATACAc 3'
rno-miR-297	up_x000D_	Ppp1r12b	179	-23.29	2	19	4512	4534	3' guacGUAUGUACGUGUGUAUGUa 5'	|||||| ||||||||||	5' acaaCATACACACACACATACAc 3'
rno-miR-297	up_x000D_	Slc31a2	179	-23.29	2	19	1070	1092	3' guacGUAUGUACGUGUGUAUGUa 5'	|||||| ||||||||||	5' gaaaCATACACACACACATACAc 3'
rno-miR-297	up_x000D_	Etv3	179	-23.24	2	19	631	653	3' guacGUAUGUACGUGUGUAUGUa 5'	||||||| |||||||||	5' cacaCATACATAAACACATACAc 3'
rno-miR-297	up_x000D_	Ttpal	179	-23.13	2	21	1368	1389	3' guACGUAUGUACGUGUGUAUGUa 5'	|||||||| || :|||||||	5' gtTGCATACA-GCTTACATACAg 3'
rno-miR-297	up_x000D_	Rab9b	179	-22.77	2	19	242	264	3' guacGUAUGUACGUGUGUAUGUa 5'	|||||| ||||||||||	5' tgatCATACACACACACATACAc 3'
rno-miR-297	up_x000D_	LOC100911145	179	-22.4	2	19	514	536	3' guacGUAUGUACGUGUGUAUGUa 5'	|| ||| |||||||||||	5' cacaCAGACACGCACACATACAc 3'
rno-miR-297	up_x000D_	Piwil2	179	-21.84	2	19	827	849	3' guacGUAUGUACGUGUGUAUGUa 5'	||| ||||::||||||||	5' gacaCATTCATGTGCACATACAc 3'
rno-miR-297	up_x000D_	Mmp20	179	-21.4	2	19	339	361	3' guacGUAUGUACGUGUGUAUGUa 5'	|| |||| ||||||||||	5' cacaCACACATACACACATACAa 3'
rno-miR-7a-1-3p	up_x000D_	Ppp1r16b	179	-20.77	2	19	2527	2548	3' uacCGUCUGACACUAAACAACa 5'	| ||||| ||||||||||	5' agcGAAGACTTTGATTTGTTGa 3'
rno-miR-324-3p	down_x000D_	Hras	178	-39.85	2	20	19	42	3' ggUCG-UC-GUGGACCCCGUCACc 5'	||| || ||:|||||||||||	5' ccAGCAAGACATCTGGGGCAGTGa 3'
rno-miR-3562	up_x000D_	Nat10	178	-37.79	2	20	185	205	3' agGGUAGGUCGGUGACGGGGUu 5'	|::||| ||||||||||||	5' ggCTGTCC-GCCACTGCCCCAg 3'
rno-miR-3562	up_x000D_	Trim16	178	-35.78	2	20	789	809	3' agGGUAGGUCGGUGACGGGGUu 5'	:||||||||| :|||||||	5' ggTCATCCAGCC-TTGCCCCAt 3'
rno-miR-326-5p	down_x000D_	Gjb4	178	-35.1	2	18	954	973	3' aaGUGUUUCCGGGACGGGGg 5'	||||:|| |||||||||	5' ctCACAGAGACCCTGCCCCa 3'
rno-miR-324-3p	down_x000D_	Bag2	178	-34.2	2	18	348	369	3' ggucGUCGUGGACCCCGUCACc 5'	|||: ||||||||||||	5' caccCAGTCCCTGGGGCAGTGc 3'
rno-miR-23a-5p	down_x000D_	Mlxip	178	-34.12	2	20	137	157	3' uuUAGGGUAGGGGUCCUUGGGg 5'	||||||| ||::|||||||	5' gtATCCCAT-CCTGGGAACCCa 3'
rno-miR-378a-5p	down_x000D_	Serinc2	178	-33.74	2	19	81	105	3' uguGUCCUGGAC---CUCAGUCCUc 5'	||||||||| |||||||||	5' ctcCAGGACCTGCCCGAGTCAGGAt 3'
rno-miR-93-3p	down_x000D_	Rab22a	178	-32.88	2	21	299	319	3' agCCCUUCACGAUCGAGUCGUCa 5'	||||||| |:|||||||||	5' ctGGGAAGT--TGGCTCAGCAGc 3'
rno-miR-328a-3p	down_x000D_	Unc79	178	-30.84	2	18	126	147	3' ugccUUCCCGUCUCUCCCGGUc 5'	|||| |:||||||||||	5' tgcaAAGGCCGGAGAGGGCCAc 3'
rno-miR-297	up_x000D_	LOC102546312	178	-26.39	2	19	770	794	3' guacGUAUGUAC--GUGUGUAUGUa 5'	|:|||||| ||||||||||	5' gccaCGTACATGTTCACACATACAc 3'
rno-miR-181d-5p	down_x000D_	Ggt6	178	-26.22	2	18	42	64	3' uggguGGCUGUUGUUACUUACAa 5'	|:|:||:||||||||||	5' aaggcCTGGCAGCAATGAATGTa 3'
rno-miR-297	up_x000D_	Elavl3	178	-26.04	2	20	813	834	3' guaCGUAUGUACGUGUGUAUGUa 5'	||| ||||||::|||||||	5' ccaGCA-ACATGCGTACATACAc 3'
rno-miR-664-2-5p	down_x000D_	Gabra5	178	-25.6	2	18	316	336	3' gguUAGUAAAAGGGGUCGGUc 5'	| ||||||:||||||||	5' cgtACCATTTTTCCCAGCCAa 3'
rno-miR-297	up_x000D_	LOC102554639	178	-24.46	2	19	312	335	3' guacGUAUGUAC-GUGUGUAUGUa 5'	|| ||||| ||||||||||	5' ctccCAAACATGCCACACATACAt 3'
rno-miR-297	up_x000D_	Mobp	178	-23.96	2	19	2011	2034	3' guacGUAUGUA-CGUGUGUAUGUa 5'	||||||| ||||||||||	5' cacaCATACATAACACACATACAc 3'
rno-miR-297	up_x000D_	Mobp	178	-23.96	2	19	2109	2132	3' guacGUAUGUA-CGUGUGUAUGUa 5'	||||||| ||||||||||	5' cacaCATACATAACACACATACAc 3'
rno-miR-326-5p	down_x000D_	Usp20	177	-39.86	2	17	571	590	3' aagUGUUUCCGGGACGGGGg 5'	:||:||||||||||||	5' aggGCAGAGGCCCTGCCCCc 3'
rno-miR-328a-3p	down_x000D_	Gfod1	177	-39.26	2	19	2117	2137	3' ugcCUUCCCGUCUCUCCCGGUc 5'	|:|||| |||||||||||	5' acaGGAGGG-AGAGAGGGCCAg 3'
rno-miR-378a-5p	down_x000D_	Lsamp	177	-35.96	2	19	5427	5447	3' uguGUCCUGGACCUCAGUCCUc 5'	||||| :|||||||||||	5' tatCAGGA-TTGGAGTCAGGAg 3'
rno-miR-297	up_x000D_	RGD1559904	177	-32.22	2	21	1218	1240	3' guACGUAUGUACGUGUGUAUGUa 5'	||| |:|||||||:||||||	5' ggTGCTTGCATGCACGCATACAt 3'
rno-miR-328a-3p	down_x000D_	Gprc5c	177	-30.1	2	17	1123	1144	3' ugccuUCCCGUCUCUCCCGGUc 5'	||| ||||||||||||	5' cactcAGGTCAGAGAGGGCCAt 3'
rno-miR-93-3p	down_x000D_	Sync	177	-28.86	2	17	1398	1420	3' agcccuUCACGAUCGAGUCGUCa 5'	|| |||||||||||||	5' gtagctAGAGCTAGCTCAGCAGt 3'
rno-miR-297	up_x000D_	Itpr1	177	-28.86	2	21	935	957	3' guACGUAUGUACGUGUGUAUGUa 5'	||||||:|| ||||:|||||	5' taTGCATATATACACATATACAt 3'
rno-miR-181c-5p	down_x000D_	Nr6a1	177	-26.94	2	20	164	185	3' ugAGUGGCUGUC-CAACUUACAa 5'	||| |||||| |||||||||	5' ttTCA-CGACAGAGTTGAATGTa 3'
rno-miR-881-3p	up_x000D_	Procr	177	-26.08	2	17	442	463	3' gauaaGUCUUUACGGUGUCAAu 5'	:|||||||:|||||||	5' aaccaTAGAAATGTCACAGTTg 3'
rno-miR-297	up_x000D_	Fbxo10	177	-24.75	2	21	748	770	3' guACGUAUGUACGUGUGUAUGUa 5'	|| |:::||||||||||||	5' tcTGACTGTGTGCACACATACAt 3'
rno-miR-297	up_x000D_	Zswim5	177	-24.62	2	21	871	893	3' guACGUAUGUACGUGUGUAUGUa 5'	||::| ::||:|||||||||	5' caTGTGTCTGTGTACACATACAc 3'
rno-miR-297	up_x000D_	Cxadr	177	-24.41	2	21	113	135	3' guACGUAUGUACGUGUGUAUGUa 5'	||:| ::|||:|:|||||||	5' tgTGTAAGTATGTATACATACAt 3'
rno-miR-297	up_x000D_	Msrb3	177	-24.33	2	21	2119	2141	3' guACGUAUGUACGUGUGUAUGUa 5'	|||| ||| :|||||||||	5' caTGCACACACATACACATACAc 3'
rno-miR-297	up_x000D_	Mro	177	-23.79	2	21	167	189	3' guACGUAUGUACGUGUGUAUGUa 5'	|||| :::||::||||||||	5' taTGCAAGTGTGTGCACATACAt 3'
rno-miR-181d-5p	down_x000D_	RGD1566251	177	-23.62	2	21	870	892	3' ugGGUGGCUGUUGUUACUUACAa 5'	|::|| :||||||||||||	5' ttCTGCCCTTAACAATGAATGTg 3'
rno-miR-181d-5p	down_x000D_	RGD1566251	177	-23.62	2	21	884	906	3' ugGGUGGCUGUUGUUACUUACAa 5'	|::|| :||||||||||||	5' ttCTGCCCTTAACAATGAATGTg 3'
rno-miR-181d-5p	down_x000D_	RGD1566251	177	-23.62	2	21	1065	1087	3' ugGGUGGCUGUUGUUACUUACAa 5'	|::|| :||||||||||||	5' ttCTGCCCTTAACAATGAATGTg 3'
rno-miR-297	up_x000D_	Sv2a	177	-23.32	2	21	564	586	3' guACGUAUGUACGUGUGUAUGUa 5'	||::|: |||:|:|||||||	5' tgTGTGTGGATGTATACATACAc 3'
rno-miR-297	up_x000D_	Zfp644	177	-23.24	2	21	2104	2126	3' guACGUAUGUACGUGUGUAUGUa 5'	||::||||| |:|||||||	5' taTGTGTACATAGATACATACAt 3'
rno-miR-297	up_x000D_	Fech	177	-21.9	2	21	1241	1263	3' guACGUAUGUACGUGUGUAUGUa 5'	| || |:|| ||||||||||	5' taTACACATATACACACATACAt 3'
rno-miR-297	up_x000D_	Slc6a17	177	-21.72	2	21	1471	1493	3' guACGUAUGUACGUGUGUAUGUa 5'	| ||||||| | :|||||||	5' caTACATACATACCTACATACAt 3'
rno-miR-297	up_x000D_	Napb	177	-21.51	2	21	1553	1575	3' guACGUAUGUACGUGUGUAUGUa 5'	|||||||| :| |||||||	5' tgTGCATACAGATAAACATACAg 3'
rno-miR-297	up_x000D_	Cacna1g	177	-20.48	2	21	666	688	3' guACGUAUGUACGUGUGUAUGUa 5'	| :|||:|| ||:|||||||	5' ttTTTATATATACATACATACAt 3'
rno-miR-297	up_x000D_	Fech	177	-20.35	2	21	1186	1208	3' guACGUAUGUACGUGUGUAUGUa 5'	| :|||:|| :|||||||||	5' taTATATATATATACACATACAc 3'
rno-miR-297	up_x000D_	Cyb5r3	177	-20.26	2	21	285	307	3' guACGUAUGUACGUGUGUAUGUa 5'	| :||||| ||||||||||	5' ccTTTATACACACACACATACAc 3'
rno-miR-324-3p	down_x000D_	Srxn1	176	-44.33	2	20	1075	1096	3' ggUCGUCGUGGACCCCGUCACc 5'	||||| |||||||||:|||	5' tgAGCAGGACCTGGGGCGGTGg 3'
rno-miR-328a-3p	down_x000D_	Lmx1a	176	-41.29	2	20	594	615	3' ugCCUUCCCGUCUCUCCCGGUc 5'	|| ||||||||||||||:|	5' tcGGCAGGGCAGAGAGGGCTAc 3'
rno-miR-328a-3p	down_x000D_	Lmx1a	176	-41.09	2	20	594	614	3' ugCCUUCCCGUCUCUCCCGGUc 5'	|| ||||||||||||||:|	5' tcGGCAGGGCAGAGAGGGCTA- 3'
rno-miR-23a-5p	down_x000D_	Amotl1	176	-39.51	2	20	4331	4352	3' uuUAGGGUAGGGGUCCUUGGGg 5'	:|:: :|||||||||||||	5' gaGTTTGGTCCCCAGGAACCCc 3'
rno-miR-324-3p	down_x000D_	Mef2d	176	-38.03	2	20	1352	1373	3' ggUCGUCGUGGACCCCGUCACc 5'	|||| ||| |||||||||	5' gcAGCAAGACCAGGGGCAGTGg 3'
rno-miR-3562	up_x000D_	Ttc9	176	-36.42	2	20	116	137	3' agGGUAGGUCGGUGACGGGGUu 5'	:||||| |:::||||||||	5' gcTCATCCTGTTGCTGCCCCAa 3'
rno-miR-328a-3p	down_x000D_	LOC685152	176	-35.18	2	20	554	575	3' ugCCUUCCCGUCUCUCCCGGUc 5'	|||: ||| |:||||||||	5' gtGGAGTGGCTGGGAGGGCCAc 3'
rno-miR-324-3p	down_x000D_	Vwa5a	176	-34.96	2	20	587	608	3' ggUCGUCGUGGACCCCGUCACc 5'	|||| |||| ||||||||	5' ccAGCACCACCCTGGGCAGTGt 3'
rno-miR-3562	up_x000D_	Iffo1	176	-34.67	2	20	265	286	3' agGGUAGGUCGGUGACGGGGUu 5'	|:: |:||:||||||||||	5' cgCTGGCTAGTCACTGCCCCAg 3'
rno-miR-3562	up_x000D_	Iffo1	176	-34.67	2	20	759	780	3' agGGUAGGUCGGUGACGGGGUu 5'	|:: |:||:||||||||||	5' cgCTGGCTAGTCACTGCCCCAg 3'
rno-miR-297	up_x000D_	MGC105567	176	-34.31	2	20	346	368	3' guaCGUAUGUACGUGUGUAUGUa 5'	||||:|:|||||||||:||	5' cacGCATGCGTGCACACATGCAt 3'
rno-miR-455-3p	up_x000D_	Smad2	176	-34.12	2	20	62	83	3' ucACAUAUACGGGCACCUGACg 5'	|||:|: |||||||||||	5' cgTGTGTGATCCCGTGGACTGt 3'
rno-miR-328a-3p	down_x000D_	LOC363337	176	-32.79	2	20	577	598	3' ugCCUUCCCGUCUCUCCCGGUc 5'	|||| || ||| |||||||	5' taGGAATGGGAGAAAGGGCCAg 3'
rno-miR-324-5p	up_x000D_	LOC102549471	176	-30.54	2	20	947	969	3' uguGGUUACGGGAUCCCCUACGc 5'	|||:| ||| :||||||||	5' atcCCAGTCCCCAGGGGGATGCa 3'
rno-miR-455-3p	up_x000D_	Cdkn2aip	176	-28.69	2	20	2306	2327	3' ucACAUAUACGGGCACCUGACg 5'	|||:||| | :||||||||	5' atTGTGTATTCGTGTGGACTGc 3'
rno-miR-297	up_x000D_	Gng12	176	-28.58	2	20	2925	2947	3' guaCGUAUGUACGUGUGUAUGUa 5'	||| ||||||||||||:||	5' cacGCACACATGCACACATGCAc 3'
rno-miR-192-5p	down_x000D_	Npc1	176	-28.1	2	16	420	440	3' ccgacAGUUAAGUAUCCAGUc 5'	|||:|||||||||||	5' gcagtTCAGTTCATAGGTCAg 3'
rno-miR-297	up_x000D_	Ssx1	176	-27.97	2	21	970	994	3' guACGUAUGUAC--GUGUGUAUGUa 5'	||::|:|:|| ||||||||||	5' caTGTGTGCGTGCACACACATACAc 3'
rno-miR-297	up_x000D_	LOC501033	176	-27.42	2	21	1695	1719	3' guACGUAUG--UACGUGUGUAUGUa 5'	||||||| | ||||||||||	5' aaTGCATACTTACACACACATACAt 3'
rno-miR-297	up_x000D_	Ogfrl1	176	-27.26	2	21	2132	2157	3' guACGUAUGUA---CGUGUGUAUGUa 5'	|||||:||| |::||||||||	5' ccTGCATGCATGTGGTGCACATACAt 3'
rno-miR-297	up_x000D_	Ecel1	176	-27.09	2	21	2982	3006	3' guACGUA--UGUACGUGUGUAUGUa 5'	||:|| |||| :|||||||||	5' caTGTATACACATATACACATACAt 3'
rno-miR-466c-5p	up_x000D_	Ly49s6	176	-26.76	2	18	184	203	3' guaCAUGUACGUGUGUAGUGu 5'	||| |||||||||||||	5' taaGTA-ATGCACACATCACa 3'
rno-miR-466c-5p	up_x000D_	Xkr5	176	-26.2	2	17	141	162	3' guacAUGUAC-GUGUGUAGUGu 5'	|||||| ||||||||||	5' ctccTACATGTCACACATCACa 3'
rno-miR-181d-5p	down_x000D_	Cpsf6	176	-25.43	2	21	8492	8515	3' ugGGUGGCUGUUGU-UACUUACAa 5'	:| |:||:|||| ||||||||	5' ccTCCCTGATAACACATGAATGTc 3'
rno-miR-181d-5p	down_x000D_	Cpsf6	176	-25.43	2	21	2124	2147	3' ugGGUGGCUGUUGU-UACUUACAa 5'	:| |:||:|||| ||||||||	5' ccTCCCTGATAACACATGAATGTc 3'
rno-miR-181d-5p	down_x000D_	Cpsf6	176	-25.43	2	21	2158	2181	3' ugGGUGGCUGUUGU-UACUUACAa 5'	:| |:||:|||| ||||||||	5' ccTCCCTGATAACACATGAATGTc 3'
rno-miR-664-2-5p	down_x000D_	Arhgap35	176	-25.36	2	16	2102	2122	3' gguuaGUAAAAGGGGUCGGUc 5'	|||||||:|||||||	5' ctctcCATTTTCTCCAGCCAa 3'
rno-miR-297	up_x000D_	Fech	176	-24.46	2	21	1218	1241	3' guACGUAUGUA-CGUGUGUAUGUa 5'	| ||||:|| ||||||||||	5' caTACATATATAACACACATACAt 3'
rno-miR-297	up_x000D_	LOC103690084	176	-24.19	2	20	1889	1911	3' guaCGUAUGUACGUGUGUAUGUa 5'	||:|:::||::||||||||	5' cacGCGTGTGTGTGCACATACAc 3'
rno-miR-181d-5p	down_x000D_	Ago3	176	-23.39	2	20	4276	4298	3' uggGUGGCUGUUGUUACUUACAa 5'	:|::|:||||| |||||||	5' acaTATTGGCAACATTGAATGTg 3'
rno-miR-297	up_x000D_	Rab9b	176	-23.08	2	20	70	92	3' guaCGUAUGUACGUGUGUAUGUa 5'	|:||:|| ||||||||||	5' gtaGTATGCACACACACATACAc 3'
rno-miR-297	up_x000D_	Ppp1r12b	176	-22.78	2	21	4448	4472	3' guACGUAUGUAC--GUGUGUAUGUa 5'	| || ||||| ||||||||||	5' caTACACACATGCACACACATACAc 3'
rno-miR-297	up_x000D_	Igsf11	176	-22.55	2	20	636	658	3' guaCGUAUGUACGUGUGUAUGUa 5'	||| ||:| :|||||||||	5' cgcGCACACGTATACACATACAc 3'
rno-miR-297	up_x000D_	Rpgrip1l	176	-22.43	2	21	780	803	3' guACGUAUGUACGU-GUGUAUGUa 5'	| ||||||| || :|||||||	5' caTACATACATACATTACATACAt 3'
rno-miR-455-3p	up_x000D_	RGD1565785	176	-22.23	2	20	413	434	3' ucACAUAUACGGGCACCUGACg 5'	|||| || || ||||||||	5' gtTGTAAATTCCAGTGGACTGa 3'
rno-miR-297	up_x000D_	Ccdc71	176	-21.39	2	20	1477	1499	3' guaCGUAUGUACGUGUGUAUGUa 5'	||| ||| ||||||||||	5' cagGCAGACAAACACACATACAa 3'
rno-miR-297	up_x000D_	RGD1306502	176	-21.24	2	20	1075	1097	3' guaCGUAUGUACGUGUGUAUGUa 5'	|::||||| | ||||||||	5' tacGTGTACATACCCACATACAt 3'
rno-miR-297	up_x000D_	LOC102555622	176	-20.68	2	21	779	801	3' guACGUAUGU-ACGUGUGUAUGUa 5'	||:|||:| | ||:|||||||	5' tgTGTATATACTACATACATACA- 3'
rno-miR-7a-1-3p	up_x000D_	Mad2l1	176	-20.19	2	20	1176	1197	3' uaCCGUCUGACACUAAACAACa 5'	|||| | ||| ||||||||	5' ctGGCAAAATGTTATTTGTTGt 3'
rno-miR-328a-3p	down_x000D_	Pxn	175	-43.36	2	19	314	335	3' ugcCUUCCCGUCUCUCCCGGUc 5'	|:|||||||||||||:||	5' ctaGGAGGGCAGAGAGGGTCAg 3'
rno-miR-326-3p	down_x000D_	Slc45a4	175	-39.91	2	19	593	613	3' ugACCUCCUUCCCGGGUCUCc 5'	||||| |:|| |||||||	5' gcTGGAGAAGGGTCCCAGAGg 3'
rno-miR-326-3p	down_x000D_	Ndst1	175	-38.92	2	19	4517	4537	3' ugACCUCCUUCCCGGGUCUCc 5'	|||||||:| |||||||	5' ccTGGAGGAGGATCCCAGAGg 3'
rno-miR-328a-3p	down_x000D_	Serp2	175	-38.51	2	20	99	123	3' ugCCUUCCCGU---CUCUCCCGGUc 5'	||| ||||| ||||||||||	5' aaGGATGGGCATGTGAGAGGGCCAg 3'
rno-miR-324-3p	down_x000D_	Tmco5a	175	-38.02	2	20	4	26	3' ggUCGUCGUGGAC-CCCGUCACc 5'	:|| |:||||| ||||||||	5' caGGCTGTACCTGAGGGCAGTGg 3'
rno-miR-3562	up_x000D_	Grm2	175	-37.49	2	20	329	351	3' agGGU-AGGUCGGUGACGGGGUu 5'	||| |||||| ||||||||	5' ttCCAGACCAGCCCCTGCCCCAg 3'
rno-miR-328a-3p	down_x000D_	Cacna1d	175	-37.12	2	20	29	51	3' ugCCUUCCCGUCU-CUCCCGGUc 5'	||| ||||| | ||||||||	5' tgGGATGGGCACAGGAGGGCCAg 3'
rno-miR-3562	up_x000D_	Ctsd	175	-36.78	2	20	60	82	3' agGGUAGGUCGGU-GACGGGGUu 5'	|||||| ||| ||||||||	5' ccCCATCCCTCCACCTGCCCCAc 3'
rno-miR-23a-5p	down_x000D_	Btbd9	175	-36.44	2	19	1225	1246	3' uuuAGGGUAGGGGUCCUUGGGg 5'	|||| |:||||||||||	5' aacTCCCTGCTCCAGGAACCCc 3'
rno-miR-23a-5p	down_x000D_	Zmym3	175	-35.53	2	19	120	141	3' uuuAGGGUAGGGGUCCUUGGGg 5'	| || |:|||||||||||	5' cccTGCCTTTCCCAGGAACCCc 3'
rno-miR-3562	up_x000D_	Il6st	175	-33.98	2	20	1492	1515	3' agGGUAGG--UCGGUGACGGGGUu 5'	:|||:| ||||:||||||||	5' aaTCATTCATAGCCGCTGCCCCAc 3'
rno-miR-324-3p	down_x000D_	Atp6v1a	175	-33.78	2	20	840	862	3' ggUCGUCGUGGAC-CCCGUCACc 5'	|||||::|||| |||||||	5' gcAGCAGTGCCTGCAGGCAGTGt 3'
rno-miR-3562	up_x000D_	Klhdc9	175	-33.73	2	20	54	76	3' agGGUAG-GUCGGUGACGGGGUu 5'	:|| | ||||:|||||||||	5' ccTCACCACAGCTACTGCCCCAc 3'
rno-miR-328a-3p	down_x000D_	Ptk7	175	-33.61	2	20	703	726	3' ugCCUUC--CCGUCUCUCCCGGUc 5'	||||| || ||:||||||||	5' gaGGAAGTAGGGAGGGAGGGCCAc 3'
rno-miR-3562	up_x000D_	Smim14	175	-32.62	2	20	2959	2982	3' agGGUAGGUCG--GUGACGGGGUu 5'	||||: ||| ||||||||||	5' agCCATTGAGCAGCACTGCCCCAt 3'
rno-miR-324-5p	up_x000D_	Ska1	175	-31.71	2	20	137	160	3' uguGGUUA-CGGGAUCCCCUACGc 5'	|| :| |||:||||||||||	5' tgtCCTGTGGCCTTAGGGGATGCa 3'
rno-miR-93-3p	down_x000D_	Crb2	175	-31.23	2	21	326	347	3' agCCCUUCACGAUCGAGUCGUCa 5'	|||| |||:|:| |||||||	5' tgGGGATGTGTTGG-TCAGCAGa 3'
rno-miR-455-3p	up_x000D_	Dhx35	175	-30.91	2	20	317	339	3' ucACAUAUACG-GGCACCUGACg 5'	|| :|:||| ||||||||||	5' gcTGGGTGTGCACCGTGGACTGt 3'
rno-miR-378a-5p	down_x000D_	Lzts3	175	-29.86	2	20	1389	1411	3' ugUGUCCU-GGACCUCAGUCCUc 5'	|:|| | |||||:|||||||	5' agATAGAATCCTGGGGTCAGGAt 3'
rno-miR-23a-5p	down_x000D_	LOC685933	175	-29.83	2	19	1322	1343	3' uuuAGGGUAGGGGUCCUUGGGg 5'	|:|:| ||:|||||||||	5' tccTTCTAGCCTCAGGAACCCt 3'
rno-miR-23a-5p	down_x000D_	LOC100911865	175	-29.83	2	19	1322	1343	3' uuuAGGGUAGGGGUCCUUGGGg 5'	|:|:| ||:|||||||||	5' tccTTCTAGCCTCAGGAACCCt 3'
rno-miR-23a-5p	down_x000D_	Tbc1d12	175	-29.83	2	19	1322	1343	3' uuuAGGGUAGGGGUCCUUGGGg 5'	|:|:| ||:|||||||||	5' tccTTCTAGCCTCAGGAACCCt 3'
rno-miR-378a-5p	down_x000D_	Fam3d	175	-28.27	2	20	1061	1083	3' ugUGUCCUGG-ACCUCAGUCCUc 5'	|:| |||| |||:|||||||	5' tgATAAGACCATGGGGTCAGGAt 3'
rno-miR-93-3p	down_x000D_	Ciapin1	175	-27.62	2	19	2751	2773	3' agccCUUCACGAUCGAGUCGUCa 5'	|:|| | |||||||||||	5' ggctGGAGAGATAGCTCAGCAGt 3'
rno-miR-93-3p	down_x000D_	Nek8	175	-27.62	2	19	246	268	3' agccCUUCACGAUCGAGUCGUCa 5'	|:|| | |||||||||||	5' ggctGGAGAGATAGCTCAGCAGt 3'
rno-miR-93-3p	down_x000D_	LOC100359523	175	-27.62	2	19	299	321	3' agccCUUCACGAUCGAGUCGUCa 5'	|:|| | |||||||||||	5' agctGGAGAGATAGCTCAGCAGt 3'
rno-miR-297	up_x000D_	Pitpnb	175	-27.54	2	20	865	890	3' guaCGUAUGUA---CGUGUGUAUGUa 5'	|||||||| |::||||||||	5' cagGCATACATGTGGTGCACATACAt 3'
rno-miR-181d-5p	down_x000D_	Dpep3	175	-27.28	2	21	179	200	3' ugGGUGGCUGUUGUUACUUACAa 5'	:|||| || |||:|||||||	5' gcTCACC-ACCACAGTGAATGTg 3'
rno-miR-181c-5p	down_x000D_	Braf	175	-27.2	2	20	929	951	3' ugAGUGGCUGUC-CAACUUACAa 5'	|:||:||||| ||||||||	5' gcTTACTGACAGTTTTGAATGTg 3'
rno-miR-297	up_x000D_	Spry4	175	-27	2	19	2173	2195	3' guacGUAUGUACGUGUGUAUGUa 5'	::|::||||:||||||||	5' aggcTGTGTATGCGCACATACAc 3'
rno-miR-378a-5p	down_x000D_	Dgke	175	-26.54	2	19	3746	3767	3' uguGUCCUGGACCUCAGUCCUc 5'	::||||:|| ||||||||	5' tatTGGGACTTGAAGTCAGGAc 3'
rno-miR-352	down_x000D_	Dapk2	175	-26.38	2	19	3227	3247	3' auGAUACGUUGGAUGAUGAGa 5'	:|:|| ||:|||||||||	5' gtTTGTGGAATCTACTACTCt 3'
rno-miR-93-3p	down_x000D_	Avl9	175	-26.32	2	19	680	702	3' agccCUUCACGAUCGAGUCGUCa 5'	| ||||||: ||||||||	5' agcaGCAGTGCTGACTCAGCAGc 3'
rno-miR-93-3p	down_x000D_	Avl9	175	-26.32	2	19	702	724	3' agccCUUCACGAUCGAGUCGUCa 5'	| ||||||: ||||||||	5' agcaGCAGTGCTGACTCAGCAGc 3'
rno-miR-297	up_x000D_	Dusp18	175	-26.17	2	21	1070	1091	3' guACGUAUGUACGUGUGUAUGUa 5'	| |||:|| |:|||||||||	5' aaTACATGCA-GTACACATACAt 3'
rno-miR-297	up_x000D_	Dusp18	175	-26.17	2	21	2280	2301	3' guACGUAUGUACGUGUGUAUGUa 5'	| |||:|| |:|||||||||	5' aaTACATGCA-GTACACATACAt 3'
rno-miR-181d-5p	down_x000D_	LOC100910848	175	-26.11	2	21	1812	1833	3' ugGGUGGCUGUUGUUACUUACAa 5'	||| |||| ||||||||||	5' ccCCA-AGACATCAATGAATGTg 3'
rno-miR-128-3p	down_x000D_	Tuba4a	175	-25.45	2	19	9	29	3' uuUCUCUGGCCAAGUGACACu 5'	:||| || ||||||||||	5' ttGGAGCCCTGTTCACTGTGt 3'
rno-miR-664-2-5p	down_x000D_	Klf3	175	-24.82	2	19	1701	1721	3' ggUUAGUAAAAGGGGUCGGUc 5'	||||||| :||||||||	5' ggAATCATTCATCCCAGCCAc 3'
rno-miR-93-3p	down_x000D_	Gabarapl2	175	-24.5	2	19	989	1011	3' agccCUUCACGAUCGAGUCGUCa 5'	|||| | |:|||||||||	5' ggctGAAGAGATGGCTCAGCAGc 3'
rno-miR-93-3p	down_x000D_	Rnf185	175	-24.03	2	19	1179	1201	3' agccCUUCACGAUCGAGUCGUCa 5'	||||||: | ||||||||	5' cttaGAAGTGTCACCTCAGCAGg 3'
rno-miR-93-3p	down_x000D_	Tstd2	175	-23.95	2	19	37	59	3' agccCUUCACGAUCGAGUCGUCa 5'	||| |||| |:|||||||	5' ggctGAACTGCTCGTTCAGCAGt 3'
rno-miR-297	up_x000D_	Trim10	175	-23.64	2	19	423	445	3' guacGUAUGUACGUGUGUAUGUa 5'	|||||: ||||||||||	5' cacaCATACGCACACACATACAc 3'
rno-miR-194-5p	up_x000D_	Tmem43	175	-23.35	2	20	591	613	3' agGUGUAC-CUCAACGACAAUGu 5'	||| || ||||||||||||	5' caCACTTGACAGTTGCTGTTACt 3'
rno-miR-7a-1-3p	up_x000D_	Tm2d1	175	-23.11	2	19	3675	3696	3' uacCGUCUGACACUAAACAACa 5'	||| :||||||||||||	5' tgtGCACTTTGTGATTTGTTGa 3'
rno-miR-106b-5p	up_x000D_	LOC103690084	175	-23.04	2	19	405	425	3' uaGACGUGACAGUCGUGAAAu 5'	|||:| || |||||||||	5' ttCTGTAATGACAGCACTTTg 3'
rno-miR-297	up_x000D_	LOC100910245	175	-22.77	2	19	245	267	3' guacGUAUGUACGUGUGUAUGUa 5'	||||::||:::|||||||	5' tccaCATATGTGTGTACATACAt 3'
rno-miR-297	up_x000D_	Ecel1	175	-22.72	2	19	3091	3113	3' guacGUAUGUACGUGUGUAUGUa 5'	|||:||| :|:|||||||	5' tacaCATGCATATATACATACAa 3'
rno-miR-664-2-5p	down_x000D_	Ddx19b	175	-22.34	2	19	1325	1345	3' ggUUAGUAAAAGGGGUCGGUc 5'	|| |||| |:||||||||	5' ttAACCATTATTCCCAGCCAt 3'
rno-miR-466c-5p	up_x000D_	LOC102546889	175	-21.85	2	19	2195	2215	3' guACAUGUACGUGUGUAGUGu 5'	|| |:|| ||||||||||	5' ccTGCATATCCACACATCACa 3'
rno-miR-297	up_x000D_	Chpt1	175	-21.82	2	19	2323	2345	3' guacGUAUGUACGUGUGUAUGUa 5'	:|||||| :|:|||||||	5' tacaTATACATATATACATACAt 3'
rno-miR-297	up_x000D_	Mxra7	175	-21.8	2	20	280	303	3' guaCGUAUGUACGUG-UGUAUGUa 5'	||| |||| ||| |||||||	5' cagGCACACATCCACAACATACAt 3'
rno-miR-297	up_x000D_	Pde4d	175	-21.01	2	19	3867	3889	3' guacGUAUGUACGUGUGUAUGUa 5'	:| |||||:|:|||||||	5' gtaaTACACATGTATACATACAc 3'
rno-miR-297	up_x000D_	Rab22a	175	-20.5	2	19	452	474	3' guacGUAUGUACGUGUGUAUGUa 5'	| ||:||||| |||||||	5' tagaCCTATATGCAGACATACAc 3'
rno-miR-297	up_x000D_	Mobp	175	-20.47	2	19	1981	2003	3' guacGUAUGUACGUGUGUAUGUa 5'	|| :||| ||||||||||	5' tacaCACGCATACACACATACAc 3'
rno-miR-297	up_x000D_	Gpr123	175	-20.41	2	19	1022	1044	3' guacGUAUGUACGUGUGUAUGUa 5'	|| ||| |||:|||||||	5' cacaCACACAGGCATACATACAc 3'
rno-miR-297	up_x000D_	Ddr2	175	-20.28	2	21	2561	2582	3' guACGUAUGUACGUGUGUAUGUa 5'	|| ||: |||||:|||||||	5' gtTG-ATGAATGCATACATACAa 3'
rno-miR-326-3p	down_x000D_	LOC691354	174	-40.09	2	18	201	221	3' ugaCCUCCUUCCCGGGUCUCc 5'	|||||:: |||||||||	5' cagGGAGGGGAGGCCCAGAGg 3'
rno-miR-326-3p	down_x000D_	Tfap2b	174	-39.47	2	19	2539	2561	3' ugACCUCCUUCCC--GGGUCUCc 5'	|||:||:|||| |||||||	5' gcTGGGGGGAGGGATCCCAGAGc 3'
rno-miR-326-3p	down_x000D_	Tfap2b	174	-39.47	2	19	215	237	3' ugACCUCCUUCCC--GGGUCUCc 5'	|||:||:|||| |||||||	5' gcTGGGGGGAGGGATCCCAGAGc 3'
rno-miR-3562	up_x000D_	Mapk3	174	-36.82	2	20	176	199	3' agGGU-AGGUC-GGUGACGGGGUu 5'	||| ||||| || ||||||||	5' tcCCACTCCAGTCCCCTGCCCCAt 3'
rno-miR-3562	up_x000D_	Stx1b	174	-36.74	2	18	1586	1607	3' agggUAGGUCGGUGACGGGGUu 5'	|||| |||||||||||	5' actgATCCTCCCACTGCCCCAg 3'
rno-miR-3562	up_x000D_	Eefsec	174	-36.51	2	20	272	292	3' agGGUAGGUCGGUGACGGGGUu 5'	||| :||||| ||||||||	5' agCCACTCAGCC-CTGCCCCAa 3'
rno-miR-3562	up_x000D_	Rc3h2	174	-36.33	2	20	1238	1258	3' agGGUAGGUCGGUGACGGGGUu 5'	:|| |||||| ||||||||	5' gtTCAACCAGCC-CTGCCCCAg 3'
rno-miR-324-3p	down_x000D_	Tmem200b	174	-35.4	2	19	435	457	3' gguCGUCG-UGGACCCCGUCACc 5'	||||| : |||||||||||	5' actGCAGCTGACTGGGGCAGTGa 3'
rno-miR-324-5p	up_x000D_	Atg7	174	-35.24	2	20	1972	1993	3' uguGGUUACGGGAUCCCCUACGc 5'	|||:||||| | |||||||	5' gtcCCAGTGCCC-AAGGGATGCg 3'
rno-miR-324-3p	down_x000D_	Tead4	174	-33.93	2	18	3355	3376	3' ggucGUCGUGGACCCCGUCACc 5'	::| |||||||||||||	5' gaccTGGGACCTGGGGCAGTGt 3'
rno-miR-328a-3p	down_x000D_	Slc24a2	174	-33.74	2	20	4726	4746	3' ugCCUUCCCGUCUCUCCCGGUc 5'	||: ||| |||||||||||	5' aaGGGTGGG-AGAGAGGGCCAc 3'
rno-miR-455-3p	up_x000D_	Ppp4r4	174	-33.3	2	20	205	228	3' ucACAUAU-ACGGGC-ACCUGACg 5'	|||:|| ||||:| |||||||	5' ggTGTGTACTGCCTGCTGGACTGt 3'
rno-miR-455-3p	up_x000D_	Ppp4r4	174	-33.3	2	20	221	244	3' ucACAUAU-ACGGGC-ACCUGACg 5'	|||:|| ||||:| |||||||	5' ggTGTGTACTGCCTGCTGGACTGt 3'
rno-miR-3562	up_x000D_	Serpinh1	174	-33.3	2	20	234	254	3' agGGUAGGUCGGUGACGGGGUu 5'	||||:| ||| ||||||||	5' agCCATTCTGCC-CTGCCCCAc 3'
rno-miR-328a-3p	down_x000D_	Aldoart2	174	-33.12	2	20	193	213	3' ugCCUUCCCGUCUCUCCCGGUc 5'	||:|||| ||| |||||||	5' agGGGAGGGGAGA-AGGGCCAa 3'
rno-miR-23a-5p	down_x000D_	Plekha6	174	-32.78	2	18	434	455	3' uuuaGGGUAGGGGUCCUUGGGg 5'	:|||||||: |||||||	5' tccaTCCATCCCTTGGAACCCa 3'
rno-miR-23a-5p	down_x000D_	Plekha6	174	-32.78	2	18	373	394	3' uuuaGGGUAGGGGUCCUUGGGg 5'	:|||||||: |||||||	5' tccaTCCATCCCTTGGAACCCa 3'
rno-miR-326-5p	down_x000D_	Tmem177	174	-32.7	2	18	27	46	3' aaGUGUUUCCGGGACGGGGg 5'	||| :||||:|||||||	5' ctCACCGAGGCTCTGCCCCg 3'
rno-miR-23a-5p	down_x000D_	Anks1a	174	-32.29	2	19	2303	2325	3' uuuAGGGUAG-GGGUCCUUGGGg 5'	||||| | |:|||||||||	5' ggcTCCCACCTCTCAGGAACCCa 3'
rno-miR-23a-5p	down_x000D_	Anks1a	174	-32.29	2	19	1174	1196	3' uuuAGGGUAG-GGGUCCUUGGGg 5'	||||| | |:|||||||||	5' ggcTCCCACCTCTCAGGAACCCa 3'
rno-miR-378a-5p	down_x000D_	Desi2	174	-32.03	2	20	1972	1996	3' ugUGUCC--UGGAC-CUCAGUCCUc 5'	:|||| ||||| |||||||||	5' gtGCAGGTCACCTGAGAGTCAGGAc 3'
rno-miR-3562	up_x000D_	Akt1	174	-31.81	2	18	250	271	3' agggUAGGUCGGUGACGGGGUu 5'	:||| |:||||||||||	5' gtagGTCCTGTCACTGCCCCAt 3'
rno-miR-3562	up_x000D_	Akt1	174	-31.81	2	18	330	351	3' agggUAGGUCGGUGACGGGGUu 5'	:||| |:||||||||||	5' gtagGTCCTGTCACTGCCCCAt 3'
rno-miR-326-5p	down_x000D_	Mroh5	174	-31.48	2	18	28	47	3' aaGUGUUUCCGGGACGGGGg 5'	|| || |||||||||||	5' ccCAGAACGGCCCTGCCCCt 3'
rno-miR-23a-5p	down_x000D_	Clmp	174	-31.28	2	19	643	665	3' uuuAGGGUAGGGGU-CCUUGGGg 5'	|||:||::||| |||||||	5' tctTCCTATTTCCATGGAACCCt 3'
rno-miR-326-5p	down_x000D_	Cacna2d2	174	-31.27	2	18	1084	1103	3' aaGUGUUUCCGGGACGGGGg 5'	|||| || |||||||||	5' caCACACAGTCCCTGCCCCt 3'
rno-miR-93-3p	down_x000D_	Tpgs2	174	-30.99	2	20	1272	1293	3' agcCCUUCACGAUCGAGUCGUCa 5'	||||| | |:|||||||||	5' actGGAAG-GATGGCTCAGCAGt 3'
rno-miR-324-3p	down_x000D_	Clock	174	-30.93	2	18	2712	2733	3' ggucGUCGUGGACCCCGUCACc 5'	||||| ||| |||||||	5' aggaCAGCAACTGTGGCAGTGg 3'
rno-miR-324-5p	up_x000D_	Tmem43	174	-30.33	2	21	708	728	3' ugUGGUUACGGGAUCCCCUACGc 5'	||||:|| :||||||||||	5' gaACCAGTG--TTAGGGGATGCa 3'
rno-miR-93-3p	down_x000D_	LOC103692263	174	-30.09	2	21	1353	1373	3' agCCCUUCACGAUCGAGUCGUCa 5'	|| || |||||||||||||	5' ccGGCAA--GCTAGCTCAGCAGg 3'
rno-miR-378a-5p	down_x000D_	Pnoc	174	-29.98	2	20	89	109	3' ugUGUCCUGGACCUCAGUCCUc 5'	:|||| || ||||||||||	5' ctGCAGG-CCGGGAGTCAGGAt 3'
rno-miR-326-5p	down_x000D_	Stk3	174	-29.63	2	18	678	697	3' aaGUGUUUCCGGGACGGGGg 5'	|| |||| |||||||||	5' acCAGAAAGACCCTGCCCCa 3'
rno-miR-324-3p	down_x000D_	Zfp68	174	-29.53	2	18	769	790	3' ggucGUCGUGGACCCCGUCACc 5'	|:||||:| ||||||||	5' atttCGGCACTTAGGGCAGTGa 3'
rno-miR-93-3p	down_x000D_	Wars	174	-29.29	2	20	691	712	3' agcCCUUCACGAUCGAGUCGUCa 5'	|||:| | |||||||||||	5' cctGGAGGAG-TAGCTCAGCAGt 3'
rno-miR-378a-5p	down_x000D_	Drosha	174	-28.96	2	18	713	734	3' ugugUCCUGGACCUCAGUCCUc 5'	|||:|: ||||||||||	5' atgaAGGGCTAGGAGTCAGGAa 3'
rno-miR-297	up_x000D_	LOC102555622	174	-27.79	2	20	735	759	3' guaCGU-A-UGUACGUGUGUAUGUa 5'	||| | :||||||:|||||||	5' gagGCAGTCGCATGCATACATACAt 3'
rno-miR-93-3p	down_x000D_	Rpusd1	174	-26.94	2	19	21	44	3' agccCUUCACGAUC-GAGUCGUCa 5'	||: |||||| ||||||||	5' tcaaGAGCTGCTAGACTCAGCAGc 3'
rno-miR-28-3p	down_x000D_	Tmed7	174	-26.9	2	20	853	873	3' agGUCCUCGAGUGUUAGAUCAc 5'	||| || |:||||||||||	5' gtCAGCAG-TTACAATCTAGTg 3'
rno-miR-106b-5p	up_x000D_	Zfp238	174	-26.78	2	19	300	323	3' uaGACGUGACAG---UCGUGAAAu 5'	|||||:|||| ||||||||	5' caCTGCATTGTCTTGAGCACTTTc 3'
rno-miR-297	up_x000D_	Bend3	174	-25.96	2	19	1906	1930	3' guacGUA--UGUACGUGUGUAUGUa 5'	||| |||| ||||||||||	5' cacaCATGCACATACACACATACAc 3'
rno-miR-106b-5p	up_x000D_	Nr4a3	174	-25.7	2	19	1582	1603	3' uaGACGUGAC-AGUCGUGAAAu 5'	| |||||| |:||||||||	5' ggCAGCACTGTTTAGCACTTTg 3'
rno-miR-181d-5p	down_x000D_	Trim3	174	-24.93	2	18	80	102	3' uggguGGCUGUUGUUACUUACAa 5'	|||:||:|| |||||||	5' cagacCCGGCAGCACTGAATGTg 3'
rno-miR-28-3p	down_x000D_	Wnt2b	174	-24.68	2	18	536	557	3' agguCCUCGAGUGUUAGAUCAc 5'	| ||||:|:||||||||	5' taatGCAGCTTATAATCTAGTg 3'
rno-miR-194-5p	up_x000D_	Malt1	174	-24.55	2	18	1503	1524	3' agguGUACCUCAACGACAAUGu 5'	|:|||:||| |||||||	5' ctgtCGTGGGGTTTCTGTTACt 3'
rno-miR-297	up_x000D_	Lix1l	174	-24.4	2	19	1088	1112	3' guacGUAUGUAC--GUGUGUAUGUa 5'	|||||:|| ||:|||||||	5' cacaCATACGTGTACATACATACAc 3'
rno-miR-297	up_x000D_	Fech	174	-24.27	2	21	1164	1184	3' guACGUAUGUACGUGUGUAUGUa 5'	||:||||| ||:|||||||	5' tgTGTATACA--CATACATACAt 3'
rno-miR-297	up_x000D_	Idua	174	-23.99	2	19	459	483	3' guacGUAUGUAC--GUGUGUAUGUa 5'	|| ||||| ||||||||||	5' aacaCACACATGCACACACATACAt 3'
rno-miR-664-2-5p	down_x000D_	Rere	174	-23.9	2	19	557	578	3' ggUUAG-UAAAAGGGGUCGGUc 5'	:||| |||||::|||||||	5' ctGATCTATTTTTTCCAGCCAt 3'
rno-miR-881-3p	up_x000D_	Bbs1	174	-23.84	2	19	374	397	3' gauAAGUCU--UUACGGUGUCAAu 5'	|||||| || |||||||||	5' tatTTCAGATCAAGGCCACAGTTg 3'
rno-miR-181d-5p	down_x000D_	Sema4g	174	-23.7	2	21	1290	1310	3' ugGGUGGCUGUUGUUACUUACAa 5'	||||| | |||||||||||	5' ctCCACC--CCACAATGAATGTa 3'
rno-miR-106b-5p	up_x000D_	St3gal5	174	-23.45	2	19	644	666	3' uaGACGUGACAGU--CGUGAAAu 5'	|| |||||||| |||||||	5' tcCTACACTGTCAGGGCACTTTt 3'
rno-miR-106b-5p	up_x000D_	St3gal5	174	-23.45	2	19	831	853	3' uaGACGUGACAGU--CGUGAAAu 5'	|| |||||||| |||||||	5' tcCTACACTGTCAGGGCACTTTt 3'
rno-miR-181d-5p	down_x000D_	Rbpms	174	-23.28	2	18	1892	1914	3' uggguGGCUGUUGUUACUUACAa 5'	|:|:||| |||||||||	5' ctgacCTGGCAAAAATGAATGTt 3'
rno-miR-297	up_x000D_	Amotl1	174	-22.97	2	19	4407	4430	3' guacGUAUGUACG-UGUGUAUGUa 5'	:| |||||| |||||||||	5' cacaTACACATGCAACACATACAc 3'
rno-miR-297	up_x000D_	Nlgn3	174	-22.14	2	19	51	75	3' guacGUAUGUAC--GUGUGUAUGUa 5'	|| ||||| ||||||||||	5' caaaCACACATGCACACACATACAc 3'
rno-miR-297	up_x000D_	RGD1307443	174	-22	2	21	2950	2970	3' guACGUAUGUACGUGUGUAUGUa 5'	||::|||| ||||||||||	5' agTGTGTACA--CACACATACAa 3'
rno-miR-297	up_x000D_	Fam196a	174	-21.96	2	21	1860	1880	3' guACGUAUGUACGUGUGUAUGUa 5'	|||| ||| ||||||||||	5' tgTGCACACA--CACACATACAc 3'
rno-miR-628	down_x000D_	Tiparp	174	-21.92	2	19	250	272	3' ggaGAGCAUUUAUA-CAGUCGUa 5'	||:||| |||| |||||||	5' acaCTTGTACATATAGTCAGCAg 3'
rno-miR-881-3p	up_x000D_	Lppr5	174	-21.52	2	18	1163	1184	3' gauaAGUCUUUACGGUGUCAAu 5'	||| | |||||||||||	5' tttcTCAAATATGCCACAGTTg 3'
rno-miR-297	up_x000D_	FAM120C	174	-21.41	2	18	937	959	3' guacgUAUGUACGUGUGUAUGUa 5'	|||:|| :|||||||||	5' tacagATATATATACACATACAt 3'
rno-miR-881-3p	up_x000D_	Seli	174	-20.9	2	18	823	844	3' gauaAGUCUUUACGGUGUCAAu 5'	|||||| | ||||||||	5' agtcTCAGAACTCCCACAGTTa 3'
rno-miR-297	up_x000D_	LOC691813	174	-20.7	2	18	39	61	3' guacgUAUGUACGUGUGUAUGUa 5'	|| ::||||||||||||	5' taccaATTTGTGCACACATACAa 3'
rno-miR-326-3p	down_x000D_	Rusc2	173	-42.47	2	19	276	298	3' ugACC-UCCUUC-CCGGGUCUCc 5'	||| ||||:| |||||||||	5' tcTGGAAGGAGGTGGCCCAGAGg 3'
rno-miR-3562	up_x000D_	Grk6	173	-38.37	2	20	584	605	3' agGGUAG-GUCGGUGACGGGGUu 5'	|:||| || |||||||||||	5' acCTATCACA-CCACTGCCCCAg 3'
rno-miR-3562	up_x000D_	Grk6	173	-38.37	2	20	621	642	3' agGGUAG-GUCGGUGACGGGGUu 5'	|:||| || |||||||||||	5' acCTATCACA-CCACTGCCCCAg 3'
rno-miR-326-5p	down_x000D_	Kndc1	173	-36.79	2	17	726	745	3' aagUGUUUCCGGGACGGGGg 5'	:||:||||:|||||||	5' tggGCAGAGGCTCTGCCCCc 3'
rno-miR-326-3p	down_x000D_	Hjurp	173	-36.17	2	19	93	112	3' ugACCUCCUUCCCGGGUCUCc 5'	|||||| ||||||||||	5' ttTGGAGG-TGGGCCCAGAGc 3'
rno-miR-378a-5p	down_x000D_	Pabpn1l	173	-35.85	2	19	25	45	3' uguGUCCUGGACCUCAGUCCUc 5'	||||| |||| |||||||	5' ggcCAGGAGCTGG-GTCAGGAg 3'
rno-miR-326-5p	down_x000D_	Gchfr	173	-34.49	2	18	174	194	3' aaGUGUU-UCCGGGACGGGGg 5'	:|||: ||||||||||||	5' ggTACAGCAGGCCCTGCCCCg 3'
rno-miR-328a-3p	down_x000D_	Grin1	173	-34.42	2	20	1219	1240	3' ugCCUUCCCGUCUC-UCCCGGUc 5'	||:|||| |||| |||||||	5' aaGGGAGGG-AGAGCAGGGCCAa 3'
rno-miR-23a-5p	down_x000D_	Apoc4	173	-33.88	2	19	14	34	3' uuuAGGGUAGGGGUCCUUGGGg 5'	|||| ||||| |||||||	5' accTCCC-TCCCCTGGAACCCa 3'
rno-miR-378a-5p	down_x000D_	Ctc1	173	-33.62	2	20	38	59	3' ugUGUCCUG-GACCUCAGUCCUc 5'	:|| ||| ||||||||||||	5' ccGCA-GACGCTGGAGTCAGGAa 3'
rno-miR-378a-5p	down_x000D_	Icoslg	173	-33.59	2	20	259	278	3' ugUGUCCUGGACCUCAGUCCUc 5'	|||||||:|| |||||||	5' caACAGGACTTG--GTCAGGAg 3'
rno-miR-326-3p	down_x000D_	RGD1566251	173	-33.54	2	18	1380	1401	3' ugaCCUCCUUC-CCGGGUCUCc 5'	| |||||| |||||||||	5' cagGAAGGAAGAGGCCCAGAGc 3'
rno-miR-326-3p	down_x000D_	RGD1566251	173	-33.54	2	18	1394	1415	3' ugaCCUCCUUC-CCGGGUCUCc 5'	| |||||| |||||||||	5' cagGAAGGAAGAGGCCCAGAGc 3'
rno-miR-326-3p	down_x000D_	RGD1566251	173	-33.54	2	18	1575	1596	3' ugaCCUCCUUC-CCGGGUCUCc 5'	| |||||| |||||||||	5' cagGAAGGAAGAGGCCCAGAGc 3'
rno-miR-324-3p	down_x000D_	Prob1	173	-33.33	2	20	507	526	3' ggUCGUCGUGGACCCCGUCACc 5'	:|||| ||||||||||||	5' tgGGCAG--CCTGGGGCAGTGa 3'
rno-miR-326-5p	down_x000D_	RGD1563753	173	-31.91	2	18	613	633	3' aaGUGUUUC-CGGGACGGGGg 5'	| ||||| ||||||||||	5' tcCCCAAAGTGCCCTGCCCCt 3'
rno-miR-326-3p	down_x000D_	Slc38a3	173	-31.85	2	17	652	672	3' ugacCUCCUUCCCGGGUCUCc 5'	|||| :||||||||||	5' aagaGAGGCGGGGCCCAGAGt 3'
rno-miR-23a-5p	down_x000D_	Fsip1	173	-31.71	2	17	1239	1260	3' uuuagGGUAGGGGUCCUUGGGg 5'	|||||: |||||||||	5' gagagCCATCTGCAGGAACCCt 3'
rno-miR-3562	up_x000D_	Efcab11	173	-31.68	2	19	722	742	3' aggGUAGGUCGGUGACGGGGUu 5'	||||| |||| |||||||	5' ctaCATCCCGCCA-TGCCCCAg 3'
rno-miR-3562	up_x000D_	Zbtb40	173	-31.41	2	17	2121	2142	3' aggguAGGUCGGUGACGGGGUu 5'	|||| |:|||||||||	5' aagtcTCCACCTACTGCCCCAg 3'
rno-miR-297	up_x000D_	Cplx2	173	-31.36	2	21	3000	3022	3' guACGUAUGUACGUGUGUAUGUa 5'	|||| |:|||||:||||:||	5' caTGCACATATGCATACATGCAt 3'
rno-miR-297	up_x000D_	Prkaa2	173	-31.03	2	21	4059	4081	3' guACGUAUGUACGUGUGUAUGUa 5'	||:||::|||||:||||:||	5' caTGTATGTATGCATACATGCAc 3'
rno-miR-324-3p	down_x000D_	Panx1	173	-30.69	2	18	481	503	3' ggucGUCGU-GGACCCCGUCACc 5'	||||| |||| |||||||	5' cggaCAGCAGCCTGAGGCAGTGc 3'
rno-miR-324-3p	down_x000D_	Panx1	173	-30.69	2	18	549	571	3' ggucGUCGU-GGACCCCGUCACc 5'	||||| |||| |||||||	5' cggaCAGCAGCCTGAGGCAGTGc 3'
rno-miR-324-3p	down_x000D_	Rasgrp3	173	-30.18	2	17	1872	1893	3' ggucgUCGUGGACCCCGUCACc 5'	|||:||| ||||||||	5' tgtcgAGCGCCTTGGGCAGTGc 3'
rno-miR-150-3p	down_x000D_	Copz1	173	-30.09	2	17	632	650	3' agGGGGUCCGGACAUGGUc 5'	|:|:|||:||||||||	5' ctCTCTAGGTCTGTACCAc 3'
rno-miR-93-3p	down_x000D_	Fam63b	173	-29.87	2	21	665	687	3' agCCCUUCACGAUCGAGUCGUCa 5'	| |::||| |:|:|||||||	5' ggGTGGGGTGATGGTTCAGCAGa 3'
rno-miR-93-3p	down_x000D_	Chmp3	173	-29.49	2	21	473	495	3' agCCCUUCACGAUCGAGUCGUCa 5'	|||| || ||||||||||	5' tgGGGACATGGGAGCTCAGCAGa 3'
rno-miR-297	up_x000D_	LOC686967	173	-29.21	2	21	404	426	3' guACGUAUGUACGUGUGUAUGUa 5'	||:|||::||:||||||:||	5' caTGTATATGTGTACACATGCAc 3'
rno-miR-181c-5p	down_x000D_	Tmem151a	173	-29.1	2	20	55	76	3' ugAGUGGCUGUCC-AACUUACAa 5'	||||| ||:|| ||||||||	5' tcTCACC-ACGGGCTTGAATGTc 3'
rno-miR-181c-5p	down_x000D_	LOC103689952	173	-29.1	2	20	55	76	3' ugAGUGGCUGUCC-AACUUACAa 5'	||||| ||:|| ||||||||	5' tcTCACC-ACGGGCTTGAATGTc 3'
rno-miR-297	up_x000D_	Gnpnat1	173	-29.06	2	21	331	353	3' guACGUAUGUACGUGUGUAUGUa 5'	||:|||:|||:|:|:|||||	5' taTGTATATATGTATATATACAt 3'
rno-miR-297	up_x000D_	Dgki	173	-28.37	2	21	3371	3393	3' guACGUAUGUACGUGUGUAUGUa 5'	| ::||||||||||||||:|	5' taTCTGTACATGCACACATATAt 3'
rno-miR-93-3p	down_x000D_	Trpt1	173	-28.04	2	21	1623	1645	3' agCCCUUCACGAUCGAGUCGUCa 5'	| |:|| | |:|||||||||	5' gtGTGGAGAGATGGCTCAGCAGt 3'
rno-miR-324-5p	up_x000D_	Ptprr	173	-27.63	2	21	884	906	3' ugUGGUUACGGGAUCCCCUACGc 5'	:| ::||||:| ||||||||	5' aaGCAGGTGCCTTTGGGGATGCt 3'
rno-miR-877	up_x000D_	Zfp516	173	-27.42	2	17	492	511	3' gggACGCGGUAGAGGAGAUg 5'	||:||||| |||||||	5' cggTGTGCCATGTCCTCTAa 3'
rno-miR-28-3p	down_x000D_	Alg2	173	-26.75	2	19	97	117	3' aggUCCUCGAGUGUUAGAUCAc 5'	||||||| | ||||||||	5' aaaAGGAGCT-AGAATCTAGTg 3'
rno-miR-297	up_x000D_	LOC100910990	173	-26.09	2	21	1513	1535	3' guACGUAUGUACGUGUGUAUGUa 5'	|||||::|| ||||||||:|	5' taTGCATGTATACACACATATAc 3'
rno-miR-297	up_x000D_	Rbm12	173	-26.09	2	21	1513	1535	3' guACGUAUGUACGUGUGUAUGUa 5'	|||||::|| ||||||||:|	5' taTGCATGTATACACACATATAc 3'
rno-miR-324-5p	up_x000D_	Gpr161	173	-25.95	2	21	1795	1817	3' ugUGGUUACGGGAUCCCCUACGc 5'	:|::||||: | ||||||||	5' atGCTGATGCTGTTGGGGATGCa 3'
rno-miR-297	up_x000D_	Nin	173	-25.93	2	21	1694	1716	3' guACGUAUGUACGUGUGUAUGUa 5'	||||||::||:|:|:|||||	5' tcTGCATATGTGTATATATACAt 3'
rno-miR-106b-5p	up_x000D_	Lrp8	173	-25.85	2	19	3500	3519	3' uaGACGUGACAGUCGUGAAAu 5'	|| ||||| |||||||||	5' aaCT-CACTGCCAGCACTTTg 3'
rno-miR-106b-5p	up_x000D_	Lrp8	173	-25.85	2	19	5386	5405	3' uaGACGUGACAGUCGUGAAAu 5'	|| ||||| |||||||||	5' aaCT-CACTGCCAGCACTTTg 3'
rno-miR-93-3p	down_x000D_	Them5	173	-25.59	2	21	101	123	3' agCCCUUCACGAUCGAGUCGUCa 5'	|| || | |||||||||||	5' caGGCCAGAGATAGCTCAGCAGt 3'
rno-miR-7a-1-3p	up_x000D_	Fam168a	173	-25.32	2	17	337	358	3' uaccgUCUGACACUAAACAACa 5'	||| ||||:|||||||	5' agcagAGAGTGTGGTTTGTTGt 3'
rno-miR-297	up_x000D_	Gstt3	173	-24.83	2	21	444	466	3' guACGUAUGUACGUGUGUAUGUa 5'	||:||::: ||||||||||	5' taTGTATGTGCACACACATACAt 3'
rno-miR-7a-1-3p	up_x000D_	Arid4b	173	-24.72	2	18	1505	1529	3' uaccGUCUGACA---CUAAACAACa 5'	|||||||| |||||||||	5' tgtaCAGACTGTAAAGATTTGTTGa 3'
rno-miR-7a-1-3p	up_x000D_	LOC100912163	173	-24.72	2	18	1505	1529	3' uaccGUCUGACA---CUAAACAACa 5'	|||||||| |||||||||	5' tgtaCAGACTGTAAAGATTTGTTGa 3'
rno-miR-297	up_x000D_	Fbxo9	173	-24.14	2	21	85	107	3' guACGUAUGUACGUGUGUAUGUa 5'	| |||:||| |:|||||||	5' taTACATGCATAGATACATACAt 3'
rno-miR-192-5p	down_x000D_	Tmem230	173	-23.99	2	19	769	788	3' ccGACAGUUAAGUAUCCAGUc 5'	||||| |||||||||||	5' ttCTGTC-CTTCATAGGTCAa 3'
rno-miR-93-3p	down_x000D_	Tfcp2l1	173	-23.76	2	21	2105	2127	3' agCCCUUCACGAUCGAGUCGUCa 5'	|| ||| ||| ||||||||	5' taGGTAAGAGCTCTCTCAGCAGc 3'
rno-miR-181d-5p	down_x000D_	Stc1	173	-23.36	2	21	466	488	3' ugGGUGGCUGUUGUUACUUACAa 5'	|||: |||:| ||||||||	5' ggCCATGGACGAATATGAATGTc 3'
rno-miR-181d-5p	down_x000D_	Fbxo33	173	-23.24	2	21	1065	1087	3' ugGGUGGCUGUUGUUACUUACAa 5'	:|||:| ||:|:|||||||	5' ttTCACTGTGAATAGTGAATGTa 3'
rno-miR-181d-5p	down_x000D_	Lin28b	173	-23.22	2	21	1678	1700	3' ugGGUGGCUGUUGUUACUUACAa 5'	|| ::|||:|:| |||||||	5' taCCTTTGACGATATTGAATGTg 3'
rno-miR-297	up_x000D_	Senp1	173	-23.17	2	21	869	891	3' guACGUAUGUACGUGUGUAUGUa 5'	| :||:::||:|:|||||||	5' ccTATATGTGTGTATACATACAt 3'
rno-miR-297	up_x000D_	LOC103692995	173	-23.17	2	21	869	891	3' guACGUAUGUACGUGUGUAUGUa 5'	| :||:::||:|:|||||||	5' ccTATATGTGTGTATACATACAt 3'
rno-miR-664-2-5p	down_x000D_	Tgfbr2	173	-23.15	2	18	900	921	3' gguUAGUAAA-AGGGGUCGGUc 5'	||:|||| |:||||||||	5' actATTATTTGTTCCCAGCCAt 3'
rno-miR-297	up_x000D_	Cdkl3	173	-22.75	2	19	986	1007	3' guacGUAUGUACGUGUGUAUGUa 5'	|| |||| ||||||||||	5' cacaCACACAT-CACACATACAt 3'
rno-miR-297	up_x000D_	Has2	173	-22.65	2	19	34	55	3' guacGUAUGUACGUGUGUAUGUa 5'	|||||| ||||||||||	5' cacaCATACA-ACACACATACAc 3'
rno-miR-297	up_x000D_	Fmc1	173	-22.49	2	21	879	901	3' guACGUAUGUACGUGUGUAUGUa 5'	| || ||||::||||||||	5' ccTACACTCATGTGCACATACAt 3'
rno-miR-297	up_x000D_	Ecel1	173	-22.38	2	21	3133	3155	3' guACGUAUGUACGUGUGUAUGUa 5'	| |||||| :|:|||||||	5' taTACATACACATATACATACAc 3'
rno-miR-297	up_x000D_	LOC102551340	173	-22.01	2	17	1382	1404	3' guacguAUGUACGUGUGUAUGUa 5'	||||| ||:|||||||	5' cacattTACATACATACATACAt 3'
rno-miR-297	up_x000D_	Fech	173	-21.92	2	17	284	306	3' guacguAUGUACGUGUGUAUGUa 5'	| ||||:|||||||||	5' tctattTTCATGTACACATACAg 3'
rno-miR-297	up_x000D_	Brwd3	173	-21.74	2	21	232	254	3' guACGUAUGUACGUGUGUAUGUa 5'	| :||:::||::||||||||	5' caTATATGTGTGTGCACATACAc 3'
rno-miR-881-3p	up_x000D_	Tex261	173	-21.63	2	19	1857	1877	3' gauAAGUCUUUACGGUGUCAAu 5'	||| |||||| |||||||	5' tctTTCTGAAATG-CACAGTTg 3'
rno-miR-297	up_x000D_	Blcap	173	-21.56	2	21	946	968	3' guACGUAUGUACGUGUGUAUGUa 5'	||::|:::||:::|||||||	5' tgTGTGTGTGTGTGTACATACAg 3'
rno-miR-297	up_x000D_	Ubn2	173	-21.39	2	21	2341	2363	3' guACGUAUGUACGUGUGUAUGUa 5'	||:|| :: |:|||||||||	5' tgTGTATTTGCGTACACATACAc 3'
rno-miR-181d-5p	down_x000D_	C1galt1	173	-21.36	2	21	1228	1250	3' ugGGUGGCUGUUGUUACUUACAa 5'	:||:| ||||| |||||||	5' tgTCATCATCAACACTGAATGTa 3'
rno-miR-7a-1-3p	up_x000D_	LOC100364335	173	-21.03	2	18	318	340	3' uaccGUCUGACACU-AAACAACa 5'	|||||||| | |||||||	5' aaaaCAGACTGTTACTTTGTTGg 3'
rno-miR-7a-1-3p	up_x000D_	Csde1	173	-21.03	2	18	318	340	3' uaccGUCUGACACU-AAACAACa 5'	|||||||| | |||||||	5' aaaaCAGACTGTTACTTTGTTGg 3'
rno-miR-881-3p	up_x000D_	Tia1	173	-20.93	2	19	873	893	3' gauAAGUCUUUACGGUGUCAAu 5'	||||| || |||||||||	5' tacTTCAGCAA-GCCACAGTTt 3'
rno-miR-297	up_x000D_	Zfp354c	173	-20.82	2	21	1574	1596	3' guACGUAUGUACGUGUGUAUGUa 5'	||:|||:| :|:|||||||	5' ggTGTATATACATATACATACAa 3'
rno-miR-297	up_x000D_	Brwd3	173	-20.76	2	21	304	326	3' guACGUAUGUACGUGUGUAUGUa 5'	| || ||| ||||||||||	5' taTACACACACACACACATACAt 3'
rno-miR-297	up_x000D_	Nrf1	173	-20.66	2	21	306	328	3' guACGUAUGUACGUGUGUAUGUa 5'	||::||||| :: |||||||	5' taTGTGTACATATGGACATACAc 3'
rno-miR-297	up_x000D_	Zfp329	173	-20.58	2	21	1714	1736	3' guACGUAUGUACGUGUGUAUGUa 5'	|||| ||| ::||||||||	5' gaTGCACACACATGCACATACAg 3'
rno-miR-297	up_x000D_	Mme	173	-20.5	2	21	3024	3046	3' guACGUAUGUACGUGUGUAUGUa 5'	|||||::| | ||||||||	5' taTGCATGTAAACCCACATACAc 3'
rno-miR-297	up_x000D_	Snai3	173	-20.49	2	21	463	485	3' guACGUAUGUACGUGUGUAUGUa 5'	| :| ||| |:|||||||||	5' taTATACACAAGTACACATACAc 3'
rno-miR-297	up_x000D_	Trim37	173	-20.25	2	21	1227	1249	3' guACGUAUGUACGUGUGUAUGUa 5'	||::|::| |:|:|||||||	5' tgTGTGTGTACGTATACATACAc 3'
rno-miR-297	up_x000D_	Mobp	173	-20.01	2	21	2079	2101	3' guACGUAUGUACGUGUGUAUGUa 5'	| :| :||| ||||||||||	5' taTATACGCATACACACATACAc 3'
rno-miR-3562	up_x000D_	LOC100909794	172	-38.63	2	20	107	128	3' agGGUAGGUCGGUGACGGGGUu 5'	|::||| ||:||||||||	5' gcCTGTCCTCCCGCTGCCCCAa 3'
rno-miR-324-3p	down_x000D_	LOC102548695	172	-37.56	2	20	1063	1084	3' ggUCGUCGUGGACCCCGUCACc 5'	||| |: ::||||||||||	5' gcAGCTGTCTTTGGGGCAGTGg 3'
rno-miR-3562	up_x000D_	Chst11	172	-37.49	3	20	2336	2357	3' agGGUAGGUCGGUGACGGGGuu 5'	|||||||| |||||||||	5' ctCCATCCAGACACTGCCCCca 3'
rno-miR-378a-5p	down_x000D_	Prkab2	172	-36.61	2	19	3127	3148	3' uguGUCCUG-GACCUCAGUCCUc 5'	|||||| |||| |||||||	5' tttCAGGACTCTGG-GTCAGGAg 3'
rno-miR-3562	up_x000D_	RT1-T24-1	172	-35.83	2	20	1294	1315	3' agGGUAGGUCGGUGACGGGGUu 5'	||| ::|:||||||||||	5' tcCCACATGGTCACTGCCCCAa 3'
rno-miR-3562	up_x000D_	Abcg3l1	172	-35.59	2	20	19	40	3' agGGUAGGUCGGUGACGGGGUu 5'	||||:||| ||||||||	5' acCCATTCAGAGTCTGCCCCAc 3'
rno-miR-328a-3p	down_x000D_	Dusp26	172	-35.09	2	20	150	171	3' ugCCUUCCCGUCUCUCCCGGUc 5'	||| ||| | :||||||||	5' gtGGATGGGGATGGAGGGCCAg 3'
rno-miR-455-3p	up_x000D_	Actr1a	172	-34.92	2	20	1438	1459	3' ucACAUAUACGGGCACCUGACg 5'	|||: ||||||||||||	5' gaTGTGGCAGCCCGTGGACTGc 3'
rno-miR-324-3p	down_x000D_	Zfp644	172	-34.91	2	20	3062	3083	3' ggUCGUCGUGGACCCCGUCACc 5'	||||||: | | |||||||	5' gcAGCAGCGGCAGCGGCAGTGg 3'
rno-miR-328a-3p	down_x000D_	Samd14	172	-34.69	2	18	226	246	3' ugccUUCCCGUCUCUCCCGGUc 5'	:|||||||| |||||||	5' tgaaGAGGGCAGA-AGGGCCAg 3'
rno-miR-328a-3p	down_x000D_	Xkr7	172	-33.86	2	20	2864	2885	3' ugCCUUCCCGUCUCUCCCGGUc 5'	|||: ||||||||||||	5' tgGGAGAAACAGAGAGGGCCAc 3'
rno-miR-3562	up_x000D_	Tmem132e	172	-33.78	2	19	260	279	3' aggGUAGGUCGGUGACGGGGUu 5'	||||| |||||||||||	5' agaCATCC--CCACTGCCCCAa 3'
rno-miR-378a-5p	down_x000D_	Ankrd54	172	-33.68	2	20	1255	1276	3' ugUGUCCUGGACCUCAGUCCUc 5'	| ||| | |||:|||||||	5' tcAGAGGTCATGGGGTCAGGAg 3'
rno-miR-3562	up_x000D_	Ndufa4l2	172	-33.68	2	20	33	54	3' agGGUAGGUCGGUGACGGGGUu 5'	|| |||| || :|||||||	5' tcCCTTCCACCCCTTGCCCCAg 3'
rno-miR-3562	up_x000D_	Ndufa4l2	172	-33.68	2	20	40	61	3' agGGUAGGUCGGUGACGGGGUu 5'	|| |||| || :|||||||	5' tcCCTTCCACCCCTTGCCCCAg 3'
rno-miR-378a-5p	down_x000D_	Vash2	172	-33.26	2	19	593	612	3' uguGUCCUGGACCUCAGUCCUc 5'	||||| |||||||||||	5' catCAGGA--TGGAGTCAGGAg 3'
rno-miR-93-3p	down_x000D_	Il12rb2	172	-33.23	2	20	358	380	3' agcCCUUCACGAUCGAGUCGUCa 5'	||||| |||:||||:||||	5' tatGGAAGAGCTGGCTCGGCAGa 3'
rno-miR-3562	up_x000D_	Tmem156	172	-33.01	2	20	230	251	3' agGGUAGGUCGGUGACGGGGUu 5'	:||||| |::||||||||	5' acTCATCCCACTGCTGCCCCAc 3'
rno-miR-328a-3p	down_x000D_	Gng7	172	-32.9	2	16	1749	1770	3' ugccuuCCCGUCUCUCCCGGUc 5'	|| ||||||||||||	5' attactGGTCAGAGAGGGCCAg 3'
rno-miR-1306-3p	up_x000D_	Hrasls	172	-32.59	2	20	355	376	3' guAGUGGUGGUCUCGGUUGCAg 5'	| ::|:|:||:||||||||	5' ggTAGTCGCTAGGGCCAACGTc 3'
rno-miR-297	up_x000D_	RGD1309821	172	-32.36	2	21	2013	2037	3' guACGUAUGUACGU--GUGUAUGUa 5'	|||||:|||||| |||||:||	5' taTGCATGCATGCAACCACATGCAt 3'
rno-miR-3562	up_x000D_	Slc35e2b	172	-32.36	2	20	619	640	3' agGGUAGGUCGGUGACGGGGUu 5'	||||:::|: |:|||||||	5' acCCATTTGGTGATTGCCCCAc 3'
rno-miR-3562	up_x000D_	Itga3	172	-32.11	2	16	833	854	3' aggguaGGUCGGUGACGGGGUu 5'	|||||| ||||||||	5' gggggcCCAGCCCCTGCCCCAg 3'
rno-miR-3562	up_x000D_	Tmem145	172	-31.71	2	20	5	26	3' agGGUAGGUCGGUGACGGGGUu 5'	|: ||| ||| ||||||||	5' ccCTTTCCCGCCTCTGCCCCAc 3'
rno-miR-326-3p	down_x000D_	Tnc	172	-31.63	2	17	20	42	3' ugacCUCCUU--CCCGGGUCUCc 5'	|||||| ||||||||||	5' gagaGAGGAATGGGGCCCAGAGa 3'
rno-miR-877	up_x000D_	Il12rb2	172	-31.55	2	18	3739	3757	3' ggGACGCGGUAGAGGAGAUg 5'	||| |||||:|||||||	5' taCTG-GCCATTTCCTCTAc 3'
rno-miR-3562	up_x000D_	LOC24906	172	-31.24	2	20	79	100	3' agGGUAGGUCGGUGACGGGGUu 5'	:|| |||||||||||||	5' agTCAAGAAGCCACTGCCCCAc 3'
rno-miR-3562	up_x000D_	Zfp496	172	-31.21	2	20	15	36	3' agGGUAGGUCGGUGACGGGGUu 5'	| | |:|||| ||||||||	5' caCAAGCTAGCCCCTGCCCCAg 3'
rno-miR-3562	up_x000D_	Agtr2	172	-31.2	2	20	1326	1347	3' agGGUAGGUCGGUGACGGGGUu 5'	||||:| ::|||||||||	5' tgCCATTCTCTTACTGCCCCAt 3'
rno-miR-324-3p	down_x000D_	Cbfa2t3	172	-30.96	2	20	3143	3164	3' ggUCGUCGUGGACCCCGUCACc 5'	||:: |:|||| |||||||	5' gcAGTGTCGCCTGAGGCAGTGt 3'
rno-miR-378a-5p	down_x000D_	Rpusd2	172	-30.8	2	20	1266	1287	3' ugUGUCCUGGACCUCAGUCCUc 5'	|:| |||||||||||||	5' gcATATTCCCTGGAGTCAGGAc 3'
rno-miR-324-3p	down_x000D_	Psd	172	-30.78	2	20	8	29	3' ggUCGUCGUGGACCCCGUCACc 5'	|| |||| : |||||||||	5' gtAGGAGCAATGGGGGCAGTGc 3'
rno-miR-93-3p	down_x000D_	B3galtl	172	-30.23	2	21	2475	2498	3' agCCCUU-CACGAUCGAGUCGUCa 5'	||||| || | |||||||||	5' tcGGGAACGTAATCGCTCAGCAGc 3'
rno-miR-3562	up_x000D_	Clec16a	172	-30.12	2	20	2176	2197	3' agGGUAGGUCGGUGACGGGGUu 5'	||| :| || |||||||||	5' ctCCAGTCTGCAACTGCCCCAg 3'
rno-miR-378a-5p	down_x000D_	Otog	172	-30.11	2	20	314	335	3' ugUGUCCUGGACCUCAGUCCUc 5'	||| |:|:|| :|||||||	5' ctACATGGCTTGAGGTCAGGAg 3'
rno-miR-23a-5p	down_x000D_	RGD1306556	172	-29.95	2	20	2218	2239	3' uuUAGGGUAGGGGUCCUUGGGg 5'	|||:| ||| ||||||||	5' acATCTCCCCCCAAGGAACCCa 3'
rno-miR-93-3p	down_x000D_	Rab35	172	-29.86	2	21	762	785	3' agCCCUUCAC-GAUCGAGUCGUCa 5'	| || ||| :|:|||||||||	5' ccGAGATGTGATTGGCTCAGCAGt 3'
rno-miR-297	up_x000D_	Ccdc93	172	-29.8	2	21	4093	4117	3' guACG--UAUGUACGUGUGUAUGUa 5'	||| |||||||:|||||||:|	5' caTGCATATACATGTACACATATAg 3'
rno-miR-181d-5p	down_x000D_	Map3k10	172	-29.48	2	21	16	40	3' ugGGUGG--CUGUUGUUACUUACAa 5'	||:|| |:||:| ||||||||	5' gcCCGCCTGGGCAGCCATGAATGTa 3'
rno-miR-326-5p	down_x000D_	Leprel2	172	-29.23	2	16	959	978	3' aaguGUUUCCGGGACGGGGg 5'	||||||| |||||||	5' cctcCAAAGGCACTGCCCCt 3'
rno-miR-297	up_x000D_	Lamp2	172	-29.11	2	21	1339	1362	3' guAC-GUAUGUACGUGUGUAUGUa 5'	|| :|||:|||||||||||:|	5' caTGATATATATGCACACATATAg 3'
rno-miR-3562	up_x000D_	Brf1	172	-29.09	2	20	109	130	3' agGGUAGGUCGGUGACGGGGUu 5'	||| :|| ||||||||||	5' gaCCAGTCAAGCACTGCCCCAc 3'
rno-miR-324-3p	down_x000D_	Sh3pxd2a	172	-28.81	2	20	5208	5229	3' ggUCGUCGUGGACCCCGUCACc 5'	||: ||::||||||||||	5' taAGTCCCATTTGGGGCAGTGt 3'
rno-miR-93-3p	down_x000D_	Gpr176	172	-28.74	2	21	1300	1323	3' agCCCUU-CACGAUCGAGUCGUCa 5'	| ||| ||||| ||||||||	5' ggGAGAATGTGCTCTCTCAGCAGc 3'
rno-miR-93-3p	down_x000D_	Twsg1	172	-28.72	2	21	1017	1040	3' agCCCUUCAC-GAUCGAGUCGUCa 5'	|| :|| | ||:|||||||||	5' caGGAGAGCGTCTGGCTCAGCAGc 3'
rno-miR-3562	up_x000D_	Vipr1	172	-28.7	2	20	3156	3177	3' agGGUAGGUCGGUGACGGGGUu 5'	|||||: | || |||||||	5' ggCCATCTTGGCAATGCCCCAg 3'
rno-miR-93-3p	down_x000D_	Dram1	172	-28.66	2	21	1136	1159	3' agCCCUUCACG-AUCGAGUCGUCa 5'	| |||| |: |:|||||||||	5' aaGCGAAGGGTGTGGCTCAGCAGc 3'
rno-miR-324-3p	down_x000D_	Kdm4a	172	-28.52	2	20	806	827	3' ggUCGUCGUGGACCCCGUCACc 5'	:| ||| |||| |||||||	5' acGGAAGCCCCTGTGGCAGTGt 3'
rno-miR-324-5p	up_x000D_	LOC103690017	172	-27.43	2	21	1290	1313	3' ugUGGUUA-CGGGAUCCCCUACGc 5'	|||||| :::|:||||||||	5' aaACCAATATTTTTGGGGGATGCt 3'
rno-miR-324-5p	up_x000D_	Tlk1	172	-27.43	2	21	1771	1794	3' ugUGGUUA-CGGGAUCCCCUACGc 5'	|||||| :::|:||||||||	5' aaACCAATATTTTTGGGGGATGCt 3'
rno-miR-324-5p	up_x000D_	Tlk1	172	-27.43	2	21	1290	1313	3' ugUGGUUA-CGGGAUCCCCUACGc 5'	|||||| :::|:||||||||	5' aaACCAATATTTTTGGGGGATGCt 3'
rno-miR-181d-5p	down_x000D_	Sclt1	172	-27.38	2	21	69	93	3' ugGGUGGCUGUUGUU--ACUUACAa 5'	||| :|:||:||| |||||||	5' agCCAGTGGCAGCAACTTGAATGTt 3'
rno-miR-297	up_x000D_	LOC103691556	172	-27.13	2	21	857	880	3' guACGUAUGUACGU-GUGUAUGUa 5'	||||||::|||| |||||:||	5' ttTGCATATGTGCACCACATGCAt 3'
rno-miR-297	up_x000D_	Smad9	172	-27.13	2	21	857	880	3' guACGUAUGUACGU-GUGUAUGUa 5'	||||||::|||| |||||:||	5' ttTGCATATGTGCACCACATGCAt 3'
rno-miR-324-3p	down_x000D_	Zfp609	172	-26.96	2	20	1756	1777	3' ggUCGUCGUGGACCCCGUCACc 5'	||:||:| :| ||||||||	5' taAGTAGTAGTTTGGGCAGTGa 3'
rno-miR-324-3p	down_x000D_	Zfp609	172	-26.96	2	20	2203	2224	3' ggUCGUCGUGGACCCCGUCACc 5'	||:||:| :| ||||||||	5' taAGTAGTAGTTTGGGCAGTGa 3'
rno-miR-328a-3p	down_x000D_	Gdpd3	172	-26.58	2	20	68	89	3' ugCCUUCCCGUCUCUCCCGGUc 5'	| ||||| | :||||||||	5' gaGCAAGGGGATGGAGGGCCAa 3'
rno-miR-93-3p	down_x000D_	Senp2	172	-25.99	2	18	897	918	3' agcccUUCACGAUCGAGUCGUCa 5'	|||| ||:|||||||||	5' gaattAAGT-CTGGCTCAGCAGc 3'
rno-miR-881-3p	up_x000D_	Mien1	172	-25.85	2	19	273	292	3' gauAAGUCUUUACGGUGUCAAu 5'	||||| |||||||||||	5' cttTTCAG--ATGCCACAGTTg 3'
rno-miR-881-3p	up_x000D_	LOC102552549	172	-25.85	2	19	273	292	3' gauAAGUCUUUACGGUGUCAAu 5'	||||| |||||||||||	5' cttTTCAG--ATGCCACAGTTg 3'
rno-miR-181d-5p	down_x000D_	Arih1	172	-25.09	2	21	1828	1851	3' ugGGUGGCUGUU-GUUACUUACAa 5'	|||:| | || ||:|||||||	5' tcCCATCAAAAATCAGTGAATGTt 3'
rno-miR-93-3p	down_x000D_	Tmem164	172	-24.92	2	16	2104	2126	3' agcccuuCACGAUCGAGUCGUCa 5'	|||| ||||||||||	5' tgctttcGTGCCAGCTCAGCAGa 3'
rno-miR-297	up_x000D_	Tyk2	172	-24.57	2	21	732	756	3' guACGUAUGUACG--UGUGUAUGUa 5'	|||||||| | :||||||||	5' tgTGCATACACACCTGCACATACAt 3'
rno-miR-324-5p	up_x000D_	Nr2f1	172	-24.54	2	20	74	96	3' uguGGUUACGGGAUCCCCUACGc 5'	| || |||:| ||||||||	5' actCAAAAGCCTTTGGGGATGCt 3'
rno-miR-7a-1-3p	up_x000D_	Cspg4	172	-24.53	2	20	933	952	3' uaCCGUCUGACACUAAACAACa 5'	|||||| |||| |||||||	5' ctGGCAGA-TGTG-TTTGTTGa 3'
rno-miR-378a-5p	down_x000D_	C8a	172	-24.43	2	20	1040	1061	3' ugUGUCCUGGACCUCAGUCCUc 5'	:||||| || ||||||||	5' gaGCAGGAACTCAAGTCAGGAa 3'
rno-miR-297	up_x000D_	Tacr2	172	-24.43	2	21	482	506	3' guACGU--AUGUACGUGUGUAUGUa 5'	|||| |:::||::||||||||	5' taTGCATCTGTGTGTGCACATACAt 3'
rno-miR-297	up_x000D_	Homer1	172	-24.21	2	21	1500	1524	3' guACGUAUGUACG--UGUGUAUGUa 5'	||:||::|||: |:|||||||	5' tgTGTATGTATGTAAATACATACAt 3'
rno-miR-297	up_x000D_	Ttll1	172	-24.02	2	16	178	200	3' guacguaUGUACGUGUGUAUGUa 5'	:|:||||||||||||	5' cactttcGCGTGCACACATACAc 3'
rno-miR-297	up_x000D_	Fech	172	-23.99	2	20	1297	1319	3' guaCGUAUGUACGUGUGUAUGUa 5'	|:| |:|| :|||||||||	5' cacGTACATATATACACATACAt 3'
rno-miR-297	up_x000D_	Depdc5	172	-23.95	2	21	3093	3117	3' guACGUA--UGUACGUGUGUAUGUa 5'	||:|| |||| :|:|||||||	5' caTGTATCCACATATATACATACAt 3'
rno-miR-297	up_x000D_	Sarnp	172	-23.47	2	20	186	208	3' guaCGUAUGUACGUGUGUAUGUa 5'	|| |:|: ||:||||||||	5' cacGCTTGCGCGCGCACATACAc 3'
rno-miR-181d-5p	down_x000D_	Arhgef28	172	-23.33	2	20	647	669	3' uggGUGGCUGUUGUUACUUACAa 5'	:||:|||: || |||||||	5' aaaTACTGACGTCACTGAATGTt 3'
rno-miR-628	down_x000D_	Lrrc40	172	-23.03	2	20	670	691	3' ggAGAGCAUUUAUACAGUCGUa 5'	|| :||:| |:||||||||	5' caTCATGTGATTGTGTCAGCAt 3'
rno-miR-181d-5p	down_x000D_	Tbl1xr1	172	-22.94	2	21	15	38	3' ugGGUGGCU-GUUGUUACUUACAa 5'	|||: || |:|| ||||||||	5' agCCATGGACCGACTATGAATGTg 3'
rno-miR-455-3p	up_x000D_	LOC103690758	172	-22.92	2	20	144	165	3' ucACAUAUACGGGCACCUGACg 5'	| || || ||:||||||||	5' ttTATAAATCCCTGTGGACTGa 3'
rno-miR-181c-5p	down_x000D_	Sgpp1	172	-22.75	2	20	407	428	3' ugAGUGGCUGUCCAACUUACAa 5'	| || |:|||||||||||	5' agTAACAAATAGGTTGAATGTt 3'
rno-miR-297	up_x000D_	Sigmar1	172	-22.55	2	19	135	155	3' guacGUAUGUACGUGUGUAUGUa 5'	||||||| |||||||||	5' aggaCATACAT--ACACATACAt 3'
rno-miR-297	up_x000D_	Trpm3	172	-22.52	2	21	1386	1412	3' guACGUAUGUACGU----GUGUAUGUa 5'	||| ||||||:| ||||||||	5' gcTGCTTACATGTACATCCACATACAg 3'
rno-miR-297	up_x000D_	Fkbp4	172	-22.5	2	21	224	248	3' guACGUAU--GUACGUGUGUAUGUa 5'	||:||| | | ||||||||||	5' agTGTATATCCTTCCACACATACAt 3'
rno-miR-297	up_x000D_	Ifi44	172	-22.34	2	21	362	385	3' guACG-UAUGUACGUGUGUAUGUa 5'	||: ||||| ||:|||||||	5' gaTGTAATACAAACATACATACAt 3'
rno-miR-297	up_x000D_	Ecel1	172	-22.33	2	21	2960	2984	3' guACGUA--UGUACGUGUGUAUGUa 5'	| ||| |||| :|||||||||	5' tgTACATACACATATACACATACAt 3'
rno-miR-297	up_x000D_	Fezf1	172	-22.07	2	21	555	578	3' guACGUA-UGUACGUGUGUAUGUa 5'	| ||| ||| ||||||||||	5' caTACATAACACACACACATACAt 3'
rno-miR-297	up_x000D_	Rab9b	172	-22.04	2	19	260	280	3' guacGUAUGUACGUGUGUAUGUa 5'	|||||| ||||||||||	5' tacaCATACA--CACACATACAc 3'
rno-miR-297	up_x000D_	Chn1	172	-22.04	2	19	457	477	3' guacGUAUGUACGUGUGUAUGUa 5'	|||||| ||||||||||	5' tacaCATACA--CACACATACAc 3'
rno-miR-297	up_x000D_	Phf14	172	-21.98	2	19	3085	3105	3' guacGUAUGUACGUGUGUAUGUa 5'	|||||||| ||||||||	5' aacaCATACATG--CACATACAa 3'
rno-miR-378a-5p	down_x000D_	Socs7	172	-21.73	2	20	2276	2297	3' ugUGUCCUGGACCUCAGUCCUc 5'	||| |:|| | ||||||||	5' ggACAAGGCCAGAAGTCAGGAa 3'
rno-miR-297	up_x000D_	Adam12	172	-21.7	2	16	3881	3903	3' guacguaUGUACGUGUGUAUGUa 5'	|||| ||||||||||	5' gtggagaACATACACACATACAt 3'
rno-miR-194-5p	up_x000D_	Xkr9	172	-21.37	2	20	58	79	3' agGUGUACCUCAACGACAAUGu 5'	||:||| | |||||||||	5' gtCATATGTACATGCTGTTACt 3'
rno-miR-181d-5p	down_x000D_	RGD1561560	172	-21.19	2	21	90	113	3' ugGGUGGCUGU-UGUUACUUACAa 5'	|:|| |:| |||||||||||	5' aaCTACACATACACAATGAATGTg 3'
rno-miR-297	up_x000D_	Kcnq2	172	-21.1	2	21	2894	2917	3' guACGUA-UGUACGUGUGUAUGUa 5'	||:|| |::| :|||||||||	5' taTGTATAATGTATACACATACAc 3'
rno-miR-297	up_x000D_	LOC102555635	172	-21.04	2	20	1142	1164	3' guaCGUAUGUACGUGUGUAUGUa 5'	||| ||: ||||||||||	5' cacGCACACGCACACACATACAc 3'
rno-miR-664-2-5p	down_x000D_	Dtnb	172	-20.67	2	19	477	495	3' ggUUAGUAAAAGGGGUCGGUc 5'	||||||||| |||||||	5' ggAATCATTTT--CCAGCCAt 3'
rno-miR-297	up_x000D_	Dmrta1	172	-20.47	2	21	29	52	3' guACGUAUGUACG-UGUGUAUGUa 5'	|| | ||||| |||||||||	5' tcTGGAGCCATGCAACACATACAc 3'
rno-miR-7a-1-3p	up_x000D_	Rbfox3	172	-20.37	2	20	698	719	3' uaCCGUCUGACACUAAACAACa 5'	|||| | ||| :|||||||	5' cgGGCACAGTGTTGTTTGTTGt 3'
rno-miR-297	up_x000D_	Prtfdc1	172	-20.18	2	20	895	917	3' guaCGUAUGUACGUGUGUAUGUa 5'	| | :|| |||||||||||	5' ataGGAAGCAAGCACACATACAg 3'
rno-miR-28-3p	down_x000D_	Atp2a2	172	-20.11	2	20	763	784	3' agGUCCUCGAGUGUUAGAUCAc 5'	::| | :||||||||||||	5' agTGGCACTTCACAATCTAGTt 3'
rno-miR-628	down_x000D_	Mapkap1	172	-20.06	2	20	661	682	3' ggAGAGCAUUUAUACAGUCGUa 5'	|||: | || |||||||||	5' ggTCTTCTCAACATGTCAGCAc 3'
rno-miR-328a-3p	down_x000D_	Fam219b	171	-36.3	2	20	1722	1745	3' ugCCUUCCC--GUCUCUCCCGGUc 5'	|| |||| ||| ||||||||	5' ttGGCAGGGCTCAGTGAGGGCCAg 3'
rno-miR-23a-5p	down_x000D_	Crispld2	171	-36.04	2	20	1952	1974	3' uuUAGGGUAGGGGU-CCUUGGGg 5'	||||||||:||| |||||:|	5' caATCCCATCTCCAGGGAACTCg 3'
rno-miR-328a-3p	down_x000D_	Usb1	171	-35.56	2	20	665	687	3' ugCCUUC-CCGUCUCUCCCGGUc 5'	||||| | :||||||||||	5' tgGGAAGTGAGGGAGAGGGCCAg 3'
rno-miR-3562	up_x000D_	Adcy9	171	-35.03	2	20	2268	2290	3' agGGUAGGUCG-GUGACGGGGUu 5'	|: |||||| | ||||||||	5' gcCTTTCCAGCTCCCTGCCCCAa 3'
rno-miR-324-3p	down_x000D_	Limd1	171	-34.89	2	19	591	612	3' gguCGUCGUGGACCCCGUCACc 5'	|| |||||| |||||||	5' cctGCTGCACCTAAGGCAGTGg 3'
rno-miR-23a-5p	down_x000D_	Klhl23	171	-34.87	2	19	180	201	3' uuuAGGGUAGGGGUCCUUGGGg 5'	|| |:||:|| |||||||	5' agtTCACGTCTCCTGGAACCCc 3'
rno-miR-3562	up_x000D_	Rtf1	171	-34.85	2	20	834	857	3' agGGUAGGUCGGUG--ACGGGGUu 5'	||||||| || | |||||||	5' tcCCATCCACCCCCCTTGCCCCAt 3'
rno-miR-328a-3p	down_x000D_	Camkv	171	-34.35	2	20	187	210	3' ugCCUUCCCGUCUC--UCCCGGUc 5'	|| ||| ||||| |||||||	5' tgGGCAGGCCAGAGGCAGGGCCAg 3'
rno-miR-326-3p	down_x000D_	Tmem132d	171	-34.25	2	19	870	890	3' ugACCUCCUUCCCGGGUCUCc 5'	| ||||::|| |||||||	5' taTAGAGGGGGGTCCCAGAGg 3'
rno-miR-3562	up_x000D_	Erlin1	171	-33.81	2	20	756	778	3' agGGUAGGUCG-GUGACGGGGUu 5'	:| |||| | ||||||||||	5' tgTCCTCCACCTCACTGCCCCAg 3'
rno-miR-23a-5p	down_x000D_	Cpne5	171	-33.7	2	20	328	350	3' uuUAGGGUAGGGGU-CCUUGGGg 5'	:|||::|::||| |||||||	5' ctGTCCTGTTTCCAGGGAACCCc 3'
rno-miR-328a-3p	down_x000D_	Podxl	171	-33.59	2	20	4463	4486	3' ugCCUUCCCGUCUC--UCCCGGUc 5'	|| ||| ||||| |||||||	5' ggGGCAGGCCAGAGTTAGGGCCAg 3'
rno-miR-93-3p	down_x000D_	Zfp418	171	-33.58	2	19	1458	1480	3' agccCUUCACGAUCGAGUCGUCa 5'	|:|| | |:|||||||||	5' ggtcGGAGAGGTGGCTCAGCAGt 3'
rno-miR-324-3p	down_x000D_	Rap1a	171	-31.93	2	20	1165	1187	3' ggUCGUCGUGGAC-CCCGUCACc 5'	:| || ||||| ||||||||	5' atGGAAGAACCTGAGGGCAGTGg 3'
rno-miR-378a-5p	down_x000D_	Prdm16	171	-31.58	2	20	3825	3847	3' ugUGUCCU-GGACCUCAGUCCUc 5'	:|:||: ||||| |||||||	5' aaGCGGGGCCCTGGTGTCAGGAt 3'
rno-miR-326-3p	down_x000D_	Unc13d	171	-31.56	2	19	88	108	3' ugACCUCCUUCCCGGGUCUCc 5'	| |: |:|||||||||||	5' agTAGGTGGAGGGCCCAGAGt 3'
rno-miR-3562	up_x000D_	Syt7	171	-30.94	2	19	3373	3394	3' aggGUAGGUCGGUGACGGGGUu 5'	|||:|| | :||||||||	5' ctaCATTCACCAGCTGCCCCAa 3'
rno-miR-23a-5p	down_x000D_	Pias3	171	-30.87	2	19	21	42	3' uuuAGGGUAGGGGUCCUUGGGg 5'	||| ||:|| :|||||||	5' tctTCCAATTCCGGGGAACCCc 3'
rno-miR-328a-3p	down_x000D_	Rorb	171	-30.84	2	16	4425	4447	3' ugccuuCCCGUC-UCUCCCGGUc 5'	|||||| |||||||||	5' atctctGGGCAGTAGAGGGCCAt 3'
rno-miR-378a-5p	down_x000D_	Gsc2	171	-30.67	2	19	359	380	3' uguGUCCUGGACCUCAGUCCUc 5'	::|| ||||| |||||||	5' cacTGGGCCCTGGTGTCAGGAc 3'
rno-miR-324-3p	down_x000D_	Pip5k1c	171	-30.6	2	20	1092	1114	3' ggUCGUCGUGGACC-CCGUCACc 5'	|||||| : ||| |||||||	5' gtAGCAGCCTGTGGAGGCAGTGt 3'
rno-miR-93-3p	down_x000D_	Psme2	171	-30.53	2	19	134	156	3' agccCUUCACGAUCGAGUCGUCa 5'	|:|| | |:|||||||||	5' ggctGGAGGGATGGCTCAGCAGt 3'
rno-miR-93-3p	down_x000D_	Mbtd1	171	-29.96	2	19	525	547	3' agccCUUCACGAUCGAGUCGUCa 5'	|:|| | |:|||||||||	5' ggctGGAGAGGTGGCTCAGCAGt 3'
rno-miR-93-3p	down_x000D_	Rxfp1	171	-29.96	2	19	552	574	3' agccCUUCACGAUCGAGUCGUCa 5'	|:|| | |:|||||||||	5' ggctGGAGAGGTGGCTCAGCAGt 3'
rno-miR-378a-5p	down_x000D_	Pnkd	171	-29.94	2	19	656	677	3' uguGUCCUGGACCUCAGUCCUc 5'	|||| | ||||||||||	5' cttCAGGCCAGGGAGTCAGGAt 3'
rno-miR-324-5p	up_x000D_	LOC100364984	171	-29.9	2	20	20	43	3' uguGGUUAC-GGGAUCCCCUACGc 5'	|||: | |||| ||||||||	5' ggcCCAGAGACCCTTGGGGATGCa 3'
rno-miR-324-5p	up_x000D_	LOC100364984	171	-29.9	2	20	93	116	3' uguGGUUAC-GGGAUCCCCUACGc 5'	|||: | |||| ||||||||	5' ggcCCAGAGACCCTTGGGGATGCa 3'
rno-miR-23a-5p	down_x000D_	Fut2	171	-29.85	2	19	1055	1076	3' uuuAGGGUAGGGGUCCUUGGGg 5'	||| ||||: :|||||||	5' accTCCAATCCTAGGGAACCCc 3'
rno-miR-3562	up_x000D_	Ccdc91	171	-29.73	2	19	614	635	3' aggGUAGGUCGGUGACGGGGUu 5'	| |||:|| :||||||||	5' aggCTTCCGGCAGCTGCCCCAt 3'
rno-miR-3562	up_x000D_	LOC102551433	171	-29.67	2	19	189	210	3' aggGUAGGUCGGUGACGGGGUu 5'	|||||:|| : |||||||	5' gagCATCCGGCAGGTGCCCCAc 3'
rno-miR-93-3p	down_x000D_	LOC102555172	171	-29.35	2	21	2797	2822	3' agCCCU-UCA--CGAUCGAGUCGUCa 5'	|||| ||| | |:|||||||||	5' gaGGGACAGTCGGGTGGCTCAGCAGg 3'
rno-miR-297	up_x000D_	Pus10	171	-29.32	2	21	759	785	3' guACGUAUGU-A---CGUGUGUAUGUa 5'	|||||||| | ||||||||||	5' caTGCATACACTCACACACACATACAt 3'
rno-miR-3562	up_x000D_	Tusc2	171	-29.29	2	19	17	38	3' aggGUAGGUCGGUGACGGGGUu 5'	|| || |||||||||||	5' acaCAAGCACCCACTGCCCCAg 3'
rno-miR-324-5p	up_x000D_	Srek1	171	-29.09	2	21	2926	2947	3' ugUGGUUACGGGAUCCCCUACGc 5'	|:||:|| ::|:||||||||	5' gaATCAGTG-TTTGGGGGATGCa 3'
rno-miR-297	up_x000D_	Mbnl3	171	-28.65	2	19	4843	4865	3' guacGUAUGUACGUGUGUAUGUa 5'	|| ||||||||||||:||	5' cacaCACACATGCACACATGCAt 3'
rno-miR-297	up_x000D_	Mbnl3	171	-28.65	2	19	4869	4891	3' guacGUAUGUACGUGUGUAUGUa 5'	|| ||||||||||||:||	5' cacaCACACATGCACACATGCAt 3'
rno-miR-455-3p	up_x000D_	Dennd4a	171	-28.57	2	19	363	384	3' ucaCAUAUACGGGCACCUGACg 5'	||: | |:||||||||||	5' ttcGTGGACGTCCGTGGACTGt 3'
rno-miR-93-3p	down_x000D_	Neo1	171	-28.38	2	21	2712	2736	3' agCCCU-UCACGA-UCGAGUCGUCa 5'	|| | |||||| | ||||||||	5' ctGGAATAGTGCTGACCTCAGCAGc 3'
rno-miR-181d-5p	down_x000D_	Sel1l	171	-28.14	2	21	168	192	3' ugGGUGG-CU-GUUGUUACUUACAa 5'	:|||| || | |||:|||||||	5' tcTCACCAGAGCTACAGTGAATGTt 3'
rno-miR-328a-3p	down_x000D_	Slc2a9	171	-28.08	2	20	1596	1619	3' ugCCUUCCCGUCUC--UCCCGGUc 5'	|| || |||||| |||||||	5' ggGGTAGAGCAGAGCCAGGGCCAc 3'
rno-miR-93-3p	down_x000D_	Pan3	171	-27.99	2	19	744	766	3' agccCUUCACGAUCGAGUCGUCa 5'	|:|| | |:|||||||||	5' ggttGGAGAGATGGCTCAGCAGt 3'
rno-miR-128-3p	down_x000D_	Cobl	171	-27.99	2	15	789	809	3' uuucucUGGCCAAGUGACACu 5'	|:||||||||||||	5' acatgcATCGGTTCACTGTGa 3'
rno-miR-128-3p	down_x000D_	Fcar	171	-27.98	2	19	647	667	3' uuUCUCUGGCCAAGUGACACu 5'	:|||:|| | ||||||||	5' agGGAGGCCAGCTCACTGTGg 3'
rno-miR-93-3p	down_x000D_	Znhit3	171	-27.62	2	19	132	154	3' agccCUUCACGAUCGAGUCGUCa 5'	|:|| | |:|||||||||	5' gcccGGAGAGATGGCTCAGCAGc 3'
rno-miR-194-5p	up_x000D_	Fanca	171	-27.52	2	19	53	74	3' aggUGUACCUCAACGACAAUGu 5'	|||||||||| :||||||	5' ataACATGGAGTTCTTGTTACa 3'
rno-miR-93-3p	down_x000D_	Gpr137b	171	-27.49	2	20	512	535	3' agcCCUUCACGA-UCGAGUCGUCa 5'	||| ||| | :|||||||||	5' tctGGATGTGATGGGCTCAGCAGc 3'
rno-miR-93-3p	down_x000D_	Hif1a	171	-27.39	2	20	86	109	3' agcCCU-UCACGAUCGAGUCGUCa 5'	||| | || |:|||||||||	5' tttGGACACTGGTGGCTCAGCAGt 3'
rno-miR-93-3p	down_x000D_	Ict1	171	-27.33	2	17	30	51	3' agcccuUCACGAUCGAGUCGUCa 5'	||||| ||||||||||	5' agtgtcAGTGC-AGCTCAGCAGa 3'
rno-miR-93-3p	down_x000D_	Col4a6	171	-26.93	2	19	1581	1603	3' agccCUUCACGAUCGAGUCGUCa 5'	|:|| | |:|||||||||	5' gactGGAGAGATGGCTCAGCAGt 3'
rno-miR-93-3p	down_x000D_	Txlng	171	-26.93	2	19	17	39	3' agccCUUCACGAUCGAGUCGUCa 5'	|:|| | |:|||||||||	5' ggctGGAGAGATGGCTCAGCAGt 3'
rno-miR-93-3p	down_x000D_	Smim14	171	-26.93	2	19	1894	1916	3' agccCUUCACGAUCGAGUCGUCa 5'	|:|| | |:|||||||||	5' ggctGGAGAGATGGCTCAGCAGt 3'
rno-miR-93-3p	down_x000D_	Abcg3l3	171	-26.93	2	19	481	503	3' agccCUUCACGAUCGAGUCGUCa 5'	|:|| | |:|||||||||	5' gactGGAGAGATGGCTCAGCAGt 3'
rno-miR-93-3p	down_x000D_	N4bp2l1	171	-26.93	2	19	524	546	3' agccCUUCACGAUCGAGUCGUCa 5'	|:|| | |:|||||||||	5' ggctGGAGAGATGGCTCAGCAGt 3'
rno-miR-93-3p	down_x000D_	Ifnar1	171	-26.93	2	19	1686	1708	3' agccCUUCACGAUCGAGUCGUCa 5'	|:|| | |:|||||||||	5' agctGGAGAGATGGCTCAGCAGt 3'
rno-miR-93-3p	down_x000D_	Psma3	171	-26.93	2	19	182	204	3' agccCUUCACGAUCGAGUCGUCa 5'	|:|| | |:|||||||||	5' gcctGGAGAGATGGCTCAGCAGt 3'
rno-miR-93-3p	down_x000D_	Pex11b	171	-26.93	2	19	281	303	3' agccCUUCACGAUCGAGUCGUCa 5'	|:|| | |:|||||||||	5' ggctGGAGAGATGGCTCAGCAGt 3'
rno-miR-93-3p	down_x000D_	Ttc14	171	-26.93	2	19	7092	7114	3' agccCUUCACGAUCGAGUCGUCa 5'	|:|| | |:|||||||||	5' ggctGGAGAGATGGCTCAGCAGt 3'
rno-miR-93-3p	down_x000D_	Prl8a5	171	-26.93	2	19	296	318	3' agccCUUCACGAUCGAGUCGUCa 5'	|:|| | |:|||||||||	5' gactGGAGAGATGGCTCAGCAGt 3'
rno-miR-378a-5p	down_x000D_	Anxa13	171	-26.87	2	19	90	111	3' uguGUCCUGGACCUCAGUCCUc 5'	||| | ||| ||||||||	5' gccCAGCAGCTGAAGTCAGGAg 3'
rno-miR-93-3p	down_x000D_	Kif2a	171	-26.71	2	21	1993	2014	3' agCCCUUCACGAUCGAGUCGUCa 5'	|||||| :||| |||||||	5' gaGGGAAGCTTTAG-TCAGCAGa 3'
rno-miR-93-3p	down_x000D_	Naaladl2	171	-26.56	2	19	3211	3233	3' agccCUUCACGAUCGAGUCGUCa 5'	|:|| | |:|||||||||	5' ggttGGAGAGATGGCTCAGCAGa 3'
rno-miR-466c-5p	up_x000D_	Ly49i4	171	-26.51	2	17	184	203	3' guacAUGUACGUGUGUAGUGu 5'	|| |||||||||||||	5' tacaTA-ATGCACACATCACa 3'
rno-miR-466c-5p	up_x000D_	Ly49s4	171	-26.51	2	17	183	202	3' guacAUGUACGUGUGUAGUGu 5'	|| |||||||||||||	5' tacaTA-ATGCACACATCACa 3'
rno-miR-328a-3p	down_x000D_	Mtmr3	171	-26.32	2	19	468	489	3' ugcCUUCCCGUCUCUCCCGGUc 5'	||:|| :||| |||||||	5' tcaGAGGGATAGATAGGGCCAt 3'
rno-miR-328a-3p	down_x000D_	Mtmr3	171	-26.32	2	19	604	625	3' ugcCUUCCCGUCUCUCCCGGUc 5'	||:|| :||| |||||||	5' tcaGAGGGATAGATAGGGCCAt 3'
rno-miR-192-5p	down_x000D_	Ppcdc	171	-26.32	2	19	736	756	3' ccGACAGUUAAGUAUCCAGUc 5'	|||| | ||||||||||	5' gtCTGTGACCTCATAGGTCAg 3'
rno-miR-93-3p	down_x000D_	Elmo1	171	-26.25	2	20	32	56	3' agcCCUUCACGAUCG--AGUCGUCa 5'	||||| ||||| |||||||	5' actGGAAGATCTAGCTATCAGCAGa 3'
rno-miR-194-5p	up_x000D_	Fzd3	171	-26	2	20	53	76	3' agGUGUACC--UCAACGACAAUGu 5'	|:||||| :| |||||||||	5' ttCGCATGGCTGGCTGCTGTTACt 3'
rno-miR-664-2-5p	down_x000D_	Akap17b	171	-25.89	2	17	1188	1207	3' gguuAGUAAAAGGGGUCGGUc 5'	||||||| ||||||||	5' acctTCATTTT-CCCAGCCAc 3'
rno-miR-7a-1-3p	up_x000D_	Dnajc7	171	-25.66	2	20	200	224	3' uaCCGUCUGACACU---AAACAACa 5'	||||| :||||| |||||||	5' gaGGCAGCTTGTGAATTTTTGTTGt 3'
rno-miR-881-3p	up_x000D_	Klf16	171	-25.55	2	20	556	578	3' gaUAAGU-CUUUACGGUGUCAAu 5'	:| || ||::||||||||||	5' ggGTACAGGAGGTGCCACAGTTt 3'
rno-miR-378a-5p	down_x000D_	Aig1	171	-25.5	2	20	1258	1280	3' ugUGUCCU-GGACCUCAGUCCUc 5'	||| || :|||| |||||||	5' agACAAGAGTCTGGTGTCAGGAa 3'
rno-miR-106b-5p	up_x000D_	Leprel2	171	-25.4	2	19	209	229	3' uaGACGUGACAGUCGUGAAAu 5'	:||||||| :|||||||	5' acTTGCACTGCAGGCACTTTa 3'
rno-miR-297	up_x000D_	Acot4	171	-25.32	2	19	633	655	3' guacGUAUGUACGUGUGUAUGUa 5'	|| |||||||||||||:|	5' tacaCACACATGCACACATATAc 3'
rno-miR-181c-5p	down_x000D_	B3galt6	171	-25.25	2	20	337	359	3' ugAGUGGC-UGUCCAACUUACAa 5'	||||:| ||| ||||||||	5' gcTCACTGCACATCTTGAATGTt 3'
rno-miR-455-3p	up_x000D_	Hrk	171	-25.2	2	20	3633	3655	3' ucACAUAUACG-GGCACCUGACg 5'	|| ||:| | ||||||||||	5' ttTGGATGTCCACCGTGGACTGt 3'
rno-miR-328a-3p	down_x000D_	Cbln3	171	-24.86	2	19	375	396	3' ugcCUUCCCGUCUCUCCCGGUc 5'	| || |::||||||||||	5' aaaGCAGTGTGGAGAGGGCCAc 3'
rno-miR-328a-3p	down_x000D_	Cbln3	171	-24.86	2	19	495	516	3' ugcCUUCCCGUCUCUCCCGGUc 5'	| || |::||||||||||	5' aaaGCAGTGTGGAGAGGGCCAc 3'
rno-miR-297	up_x000D_	LOC100912475	171	-24.79	2	19	950	972	3' guacGUAUGUACGUGUGUAUGUa 5'	||||| ||||||||||:|	5' tgcaCATACCTGCACACATATAc 3'
rno-miR-194-5p	up_x000D_	Fbxl7	171	-24.76	2	20	2066	2088	3' agGUGUACCUCAAC-GACAAUGu 5'	|||| |:|||| |||||||	5' gtCACAATGGGTTGTCTGTTACc 3'
rno-miR-466c-5p	up_x000D_	Ly49i2	171	-24.69	2	17	184	203	3' guacAUGUACGUGUGUAGUGu 5'	|| |||||||||||||	5' taaaTA-ATGCACACATCACa 3'
rno-miR-297	up_x000D_	MGC116121	171	-24.52	2	20	1751	1776	3' guaCGUAUGUAC---GUGUGUAUGUa 5'	||| ||||| :|||||||||	5' cagGCACACATGAAATACACATACAt 3'
rno-miR-181d-5p	down_x000D_	Vsig10l	171	-24.39	2	21	182	206	3' ugGGUGGCUGU-UGU-UACUUACAa 5'	||||| :|| ||| :|||||||	5' agCCACCTGCAGACAGGTGAATGTg 3'
rno-miR-128-3p	down_x000D_	Sp1	171	-24.33	2	19	1635	1655	3' uuUCUCUGGCCAAGUGACACu 5'	||||| | |||||||||	5' tcAGAGAGCTTTTCACTGTGa 3'
rno-miR-297	up_x000D_	Naalad2	171	-24.26	2	21	309	333	3' guACG-UA-UGUACGUGUGUAUGUa 5'	||| :| ::|||:|||||||||	5' ttTGCTGTGGTATGTACACATACAt 3'
rno-miR-324-5p	up_x000D_	Zcchc14	171	-24.24	2	19	1618	1640	3' ugugGUUACGGGAUCCCCUACGc 5'	::| || |||||||||||	5' gtgaTGAGGCACTAGGGGATGCt 3'
rno-miR-324-5p	up_x000D_	Zcchc14	171	-24.24	2	19	1572	1594	3' ugugGUUACGGGAUCCCCUACGc 5'	::| || |||||||||||	5' gtgaTGAGGCACTAGGGGATGCt 3'
rno-miR-326-3p	down_x000D_	Fgd3	171	-24.16	2	19	109	129	3' ugACCUCCUUCCCGGGUCUCc 5'	|||| ||| ||||||||	5' gaTGGACCAAGTGCCCAGAGa 3'
rno-miR-297	up_x000D_	Slc39a8	171	-24.05	2	21	308	332	3' guACGUAUGU-A-CGUGUGUAUGUa 5'	||||| || | ||| |||||||	5' caTGCATTCAGTAGCAGACATACAg 3'
rno-miR-181d-5p	down_x000D_	Rap1gap2	171	-23.92	2	21	2374	2395	3' ugGGUGGCUGUUGUUACUUACAa 5'	|| |:| |:|:|||||||||	5' ttCCTCTG-CGATAATGAATGTc 3'
rno-miR-181d-5p	down_x000D_	Rap1gap2	171	-23.92	2	21	568	589	3' ugGGUGGCUGUUGUUACUUACAa 5'	|| |:| |:|:|||||||||	5' ttCCTCTG-CGATAATGAATGTc 3'
rno-miR-297	up_x000D_	Rora	171	-23.86	2	19	1821	1843	3' guacGUAUGUACGUGUGUAUGUa 5'	::|::|| ||||||||||	5' cacaTGTGTATACACACATACAc 3'
rno-miR-664-2-5p	down_x000D_	Maff	171	-23.85	2	19	959	979	3' ggUUAGUAAAAGGGGUCGGUc 5'	|:|:||| || |||||||	5' taAGTTATTCTCACCAGCCAg 3'
rno-miR-181d-5p	down_x000D_	Plcl2	171	-23.76	2	21	106	127	3' ugGGUGGCUGUUGUUACUUACAa 5'	|||:| |||:| :|||||||	5' ggCCATC-ACAGCTGTGAATGTa 3'
rno-miR-297	up_x000D_	Zfp516	171	-23.44	2	21	2556	2581	3' guACGUAUGU-ACG--UGUGUAUGUa 5'	|||| ||| ||| |:|||||||	5' caTGCACACACTGCAAATACATACAc 3'
rno-miR-297	up_x000D_	Zfp516	171	-23.44	2	21	2607	2632	3' guACGUAUGU-ACG--UGUGUAUGUa 5'	|||| ||| ||| |:|||||||	5' caTGCAGACACTGCAAATACATACAc 3'
rno-miR-93-3p	down_x000D_	Tmem19	171	-23.39	2	19	406	428	3' agccCUUCACGAUCGAGUCGUCa 5'	|:|| |:|| ||||||||	5' ggccGGAGAGTTACCTCAGCAGg 3'
rno-miR-93-3p	down_x000D_	LOC102555919	171	-23.35	2	19	776	798	3' agccCUUCACGAUCGAGUCGUCa 5'	||||||| | |||||||	5' atcaGAAGTGCAAAATCAGCAGg 3'
rno-miR-106b-5p	up_x000D_	Cab39l	171	-23.07	2	19	369	389	3' uaGACGUGACAGUCGUGAAAu 5'	|||| |||| |||||||	5' gtCTGCTCTGTGTGCACTTTc 3'
rno-miR-297	up_x000D_	rnf141	171	-22.91	2	20	1431	1454	3' guaCGU-AUGUACGUGUGUAUGUa 5'	||| |: :||||:|||||||	5' ttcGCACTGAGTGCATACATACAt 3'
rno-miR-664-2-5p	down_x000D_	Rgp1	171	-22.79	2	19	1667	1687	3' ggUUAGUAAAAGGGGUCGGUc 5'	|||| | | |||||||||	5' cgAATCCTGTGCCCCAGCCAa 3'
rno-miR-7a-1-3p	up_x000D_	Sptbn4	171	-22.69	2	19	359	380	3' uacCGUCUGACACUAAACAACa 5'	| ||:: |||||||||||	5' ctaGGAGGTGGTGATTTGTTGg 3'
rno-miR-7a-1-3p	up_x000D_	Sptbn4	171	-22.69	2	19	268	289	3' uacCGUCUGACACUAAACAACa 5'	| ||:: |||||||||||	5' ctaGGAGGTGGTGATTTGTTGg 3'
rno-miR-352	down_x000D_	Nadk	171	-22.68	2	19	1134	1154	3' auGAUACGUUGGAUGAUGAGa 5'	|||| |||| |||||||	5' tgCTATAGAACCGACTACTCt 3'
rno-miR-352	down_x000D_	Serp1	171	-22.59	2	19	406	426	3' auGAUACGUUGGAUGAUGAGa 5'	||| ||| ::||||||||	5' agCTAGGCACTTTACTACTCt 3'
rno-miR-106b-5p	up_x000D_	Strbp	171	-22.58	2	17	4753	4772	3' uagaCGUGACAGUCGUGAAAu 5'	||||||| ||||||||	5' cagaGCACTGT-AGCACTTTc 3'
rno-miR-106b-5p	up_x000D_	Strbp	171	-22.58	2	17	7956	7975	3' uagaCGUGACAGUCGUGAAAu 5'	||||||| ||||||||	5' cagaGCACTGT-AGCACTTTc 3'
rno-miR-297	up_x000D_	Cntn2	171	-22.53	2	20	5643	5667	3' guaCGUAUGUACGU--GUGUAUGUa 5'	||| |||||| ||||||||	5' tcaGCACCCATGCATCCACATACAc 3'
rno-miR-455-3p	up_x000D_	Pik3r1	171	-22.42	2	20	2966	2988	3' ucACAUAU-ACGGGCACCUGACg 5'	|||||| ||: | |||||||	5' taTGTATAGTGTGCATGGACTGt 3'
rno-miR-93-3p	down_x000D_	Actl10	171	-22.31	2	21	217	238	3' agCCCUUCACGAUCGAGUCGUCa 5'	| ||| ||| ||:|||||||	5' taGAGAA-TGCCAGTTCAGCAGg 3'
rno-miR-297	up_x000D_	Rfwd2	171	-22.3	2	21	531	552	3' guACGUAUGUACGUGUGUAUGUa 5'	|||||::: |::||||||||	5' taTGCATGTG-GTGCACATACAa 3'
rno-miR-181d-5p	down_x000D_	Igf2bp2	171	-22.07	2	21	13	37	3' ugGGU-GGCUGUUGU-UACUUACAa 5'	||| | |||||| ||||||||	5' caCCAGCAAACAACAGATGAATGTa 3'
rno-miR-297	up_x000D_	MGC105567	171	-22.06	2	19	420	442	3' guacGUAUGUACGUGUGUAUGUa 5'	|| ::|| ||||||||||	5' cacaCACGTATACACACATACAt 3'
rno-miR-181d-5p	down_x000D_	Galnt7	171	-21.83	2	19	630	652	3' ugggUGGCUGUUGUUACUUACAa 5'	| :|::||||:|||||||	5' catgAATGGTAACAGTGAATGTc 3'
rno-miR-128-3p	down_x000D_	Sarnp	171	-21.78	2	19	298	318	3' uuUCUCUGGCCAAGUGACACu 5'	|||| | | |||||||||	5' gaAGAGTCAGTTTCACTGTGt 3'
rno-miR-7a-1-3p	up_x000D_	Hnrnpa3	171	-21.74	2	20	3654	3676	3' uaCCGUCUGACACU-AAACAACa 5'	||| |||| ||: |||||||	5' aaGGCTGACTTTGGTTTTGTTGg 3'
rno-miR-7a-1-3p	up_x000D_	Hnrnpa3	171	-21.74	2	20	1042	1064	3' uaCCGUCUGACACU-AAACAACa 5'	||| |||| ||: |||||||	5' aaGGCTGACTTTGGTTTTGTTGg 3'
rno-miR-297	up_x000D_	Lpp	171	-21.67	2	19	2502	2524	3' guacGUAUGUACGUGUGUAUGUa 5'	::|:|| |:|||||||||	5' tgaaTGTGCACGTACACATACAt 3'
rno-miR-28-3p	down_x000D_	Morc4	171	-21.64	2	19	419	440	3' aggUCCUCGAGUGUUAGAUCAc 5'	||| || ||||||||||	5' ccaAGGTTCTAACAATCTAGTt 3'
rno-miR-192-5p	down_x000D_	Elf4	171	-21.4	2	19	519	539	3' ccGACAGUUAAGUAUCCAGUc 5'	| ||| |||| |||||||	5' ttCCGTCCATTCCTAGGTCAg 3'
rno-miR-881-3p	up_x000D_	Ppp1r12a	171	-21.34	2	19	421	442	3' gauAAGUCUUUACGGUGUCAAu 5'	||: || :||||||||||	5' tctTTTTGATGTGCCACAGTTt 3'
rno-miR-881-3p	up_x000D_	Ppp1r12a	171	-21.34	2	19	527	548	3' gauAAGUCUUUACGGUGUCAAu 5'	||: || :||||||||||	5' tctTTTTGATGTGCCACAGTTt 3'
rno-miR-664-2-5p	down_x000D_	Fam49a	171	-21.27	2	19	2920	2940	3' ggUUAGUAAAAGGGGUCGGUc 5'	||| :| ||:||||||||	5' aaAATGGTGTTTCCCAGCCAt 3'
rno-miR-297	up_x000D_	Fam188b	171	-21.25	2	19	1810	1832	3' guacGUAUGUACGUGUGUAUGUa 5'	||| |||| ||||||||	5' aaaaCATTAATGCTCACATACAt 3'
rno-miR-106b-5p	up_x000D_	Ncoa5	171	-21.15	2	19	598	618	3' uaGACGUGACAGUCGUGAAAu 5'	| || || ||||||||||	5' aaCAGCTCTCTCAGCACTTTg 3'
rno-miR-297	up_x000D_	LOC100912484	171	-21.05	2	21	151	172	3' guACGUAUGUACGUGUGUAUGUa 5'	||||| ||||: |||||||	5' ttTGCAT-CATGTCAACATACAt 3'
rno-miR-297	up_x000D_	Ttyh3	171	-20.94	2	19	765	787	3' guacGUAUGUACGUGUGUAUGUa 5'	|| ||| ||||||||||	5' cgcaCACACACACACACATACAt 3'
rno-miR-628	down_x000D_	Mtfr1	171	-20.81	2	19	1110	1131	3' ggaGAGCAUUUAUACAGUCGUa 5'	||: ||:| |||||||||	5' gtaCTTCTAGAAATGTCAGCAt 3'
rno-miR-297	up_x000D_	Tor1aip2	171	-20.76	2	19	2402	2424	3' guacGUAUGUACGUGUGUAUGUa 5'	|| ||| ||||||||||	5' cacaCACACACACACACATACAt 3'
rno-miR-297	up_x000D_	Fam198a	171	-20.76	2	19	484	506	3' guacGUAUGUACGUGUGUAUGUa 5'	|| ||| ||||||||||	5' cacaCACACACACACACATACAt 3'
rno-miR-297	up_x000D_	Lrrn4cl	171	-20.76	2	19	735	757	3' guacGUAUGUACGUGUGUAUGUa 5'	|| ||| ||||||||||	5' cacaCACACACACACACATACAt 3'
rno-miR-181d-5p	down_x000D_	Fam133b	171	-20.73	2	20	710	733	3' uggGUGGCUGUUGUU-ACUUACAa 5'	||:| |:||:|| |||||||	5' ccaCATCAATAATAACTGAATGTt 3'
rno-miR-297	up_x000D_	Lhfpl2	171	-20.43	2	20	2475	2498	3' guaCGUAUGUA-CGUGUGUAUGUa 5'	|:|||:|| :|||||||||	5' taaGTATATATATTACACATACAc 3'
rno-miR-297	up_x000D_	Mxra7	171	-20.25	2	19	502	524	3' guacGUAUGUACGUGUGUAUGUa 5'	||||| ||||||||||	5' caccCATACCCACACACATACAc 3'
rno-miR-297	up_x000D_	Mxra7	171	-20.25	2	19	443	465	3' guacGUAUGUACGUGUGUAUGUa 5'	||||| ||||||||||	5' caccCATACCCACACACATACAc 3'
rno-miR-297	up_x000D_	Tns1	171	-20.12	2	19	2599	2621	3' guacGUAUGUACGUGUGUAUGUa 5'	|| ||| ||||||||||	5' tgcaCACACACACACACATACAc 3'
